# Supplementary material for: Synthetic microbial community improves chicken intestinal homeostasis and provokes anti-Salmonella immunity mediated by segmented filamentous bacteria
Source: ISME J. 2025 Apr 23;19(1):wraf076. doi: 10.1093/ismejo/wraf076 (PMC12527353; doi:10.1093/ismejo/wraf076)
Supplement: R3-ISMEminor-Supplementary_Tables_wraf076 [file r3-ismeminor-supplementary_tables_wraf076.xlsx]

## Sheet: Table S1
Table S1. Bacterial primers used in the RT-qPCR analysis.
Target	Primer sequences (5′-3′)	Product size (bp)	References
Lactobacillus genus	F: AGCAGTAGGGAATCTTCCA	337	[1]
	R: CACCGCTACACATGGAG
Bacillus genus	F: GCAGTAGGGAATCTTCCGC	481	[2]
	R: ACACTTAGCACTCATCGTTT
Enterococcus genus	F: CCCTTATTGTTAGTTGCCATCATT	144	[3]
	R: ACTCGTTGTACTTCCCATTGT
Megamonas genus	F: GGGTGCTAATACCGAATGAATG	186	[4]
	R: CGTGTCTCAGTCCCAATGTG
Romboutsia genus	F: TGACATCCTTTTGACCTCTC	282	[5]
	R: GCCTCACGACTTGGCTG
Anaerostipes caccae	F: GTTTTCGGATGGATTTCCTATAT	143	[6]
	R: CTTTTCACACTGAATCATGCGATT
Bacteroides genus	F: CTGAACCAGCCAAGTAGCG	227	[5]
	R: CCGCAAACTTTCACAACTGACTTA
Bifidobacterium genus	F: CTCCTGGAAACGGGTGG	548	[7]
	R: GGTGTTCTTCCCGATATCTACA
Enterobacteriaceae family	F: CATTGACGTTACCCGCAGAAGAAGC	195	[1]
	R: CTCTACGAGACTCAAGCTTGC
Akkermansia muciniphila	F: CAGCACGTGAAGGTGGGGAC	329	[1]
	R: CCTTGCGGTTGGCTTCAGAT
Total bacteria	F: TCCTACGGGAGGCAGCAGT	467	[8]
	R: GGACTACCAGGGTATCTAATCCTGTT
SFB	F: TGTGGGTTGTGAATAACAAT	230	[9]
	R: GCGGGCTTCCCTCATTACAAGG
[1] Mira-Pascual L, Cabrera-Rubio R, Ocon S, Costales P, Parra A, Suarez A et al. Microbial mucosal colonic shifts associated with the development of colorectal cancer reveal the presence of different bacterial and archaeal biomarkers. J Gastroenterol.2015;50:167-79.
[2] Berg M, Monnin D, Cho J, Nelson L, Crits-Christoph A, Shapira M. TGFβ/BMP immune signaling affects abundance and function of C. elegans gut commensals. Nat Commun. 2019;10:604.
[3] Rinttilä T, Kassinen A, Malinen E, Krogius L, Palva A. Development of an extensive set of 16S rDNA-targeted primers for quantification of pathogenic and indigenous bacteria in faecal samples by real-time PCR. J Appl Microbiol . 2004;97:1166-77.
[4] Zhan Q, Qi X, Weng R, Xi F, Chen Y, Wang Y et al. Alterations of the human gut microbiota in intrahepatic cholestasis of pregnancy. Front Cell Infect Microbiol. 2021;11:635-80.
[5] Mo J, Gao L, Zhang N, Xie J, Li D, Shan T et al. Structural and quantitative alterations of gut microbiota in experimental small bowel obstruction. PLoS One. 2021;16:e0255651.
[6] Kurakawa T, Ogata K, Matsuda K, Tsuji H, Kubota H, Takada T et al. Correction: diversity of intestinal Clostridium coccoides group in the Japanese population, as demonstrated by reverse transcription-quantitative PCR. Plos One. 2016;11:e0152753.
[7] Matsuda K, Tsuji H, Asahara T, Matsumoto K, Takada T, Nomoto K. Establishment of an analytical system for the human fecal microbiota, based on reverse transcription-quantitative PCR targeting of multicopy rRNA molecules. Appl Environ Microbiol. 2009;75:1961-9.
[8] Nadkarni MA, Martin FE, Jacques NA, Hunter N. Determination of bacterial load by real-time PCR using a broad-range (universal) probe and primers set. Microbiology. 2002;148:257-66.
[9] Liao N, Yin Y, Sun G, Xiang C, Liu D, Yu HD et al. Colonization and distribution of segmented filamentous bacteria (SFB) in chicken gastrointestinal tract and their relationship with host immunity. FEMS Microbiol Ecol. 2012;81:395-406.

## Sheet: Table S2
Table S2. Primer sequences for RT-qPCR analysis.
Gene	Primer sequences (5′-3′)
β-actin	F: GTCCACCGCAAATGCTTCTAA
	R: TGCGCATTTATGGGTTTTGTT
Occludin	F: ACGGCAGCACCTACCTCAA
	R: GGGCGAAGAAGCAGATGAG
Claudin-1	F: CATACTCCTGGGTCTGGTTGGT
	R: GACAGCCATCCGCATCTTCT
Claudin-2	F: CTGCTCACCCTCATTGGA
	R: AACTCACTCTTGGGCTTCTG
ZO-1	F: CTTCAGGTGTTTCTCTTCCTCCTC
	R: CTGTGGTTTCATGGCTGGATC
GLUT1	F: TCCTCCTGATCAACCGCAAT
	R: TGTGCCCCGGAGCTTCT
CAT1	F: CAAGAGGAAAACTCCAGTAATTGCA
	R: AAGTCGAAGAGGAAGGCCATAA
CAT2	F: TGCTCGCGTTCCCAAGA
	R: GGCCCACAGTTCACCAACAG
y+LAT1	F: TACTGAGGCTGACTGGAGGAA
	R: ACGACGTACAGCACAATATCTGG
PepT1	F: CCCCTGAGGAGGATCACTGTT
	R: CAAAAGAGCAGCAGCAACGA
SGLT1	F: GCCATGGCCAGGGCTTA
	R: CAATAACCTGATCTGTGCACCAGTA
IL-17A	F: CTCCGATCCCTTATTCTCCTC
	R: AAGCGGTTGTGGTCCTCAT
IL-17F	F: TGAAGACTGCCTGAACCA
	R: AGAGACCGATTCCTGATGT
IL-22	F: GCCCTACATCAGGAATCGCA
	R: CCACATCCTCAGCATACGGG
IL-10	F: CGCTGTCACCGCTTCTTCA
	R: TCCCGTTCTCATCCATCTTCTC
IFN-γ	F: AGCTGACGGTGGACCTATTATT
	R: GGCTTTGCGCTGGATTC
TGF-β	F: GGTCTCGGAGCAGCGGATAG
	R: GTCTCTGTGATGGAGCCATTCATG
CCL17	F: ACAAAGAACGGGACCAAGG
	R: TCACACAGCTTGAGGGTTG
iNOS	F: AGGCCAAACATCCTGGAGGTC
	R: TCATAGAGACGCTGCTGCCAG
IL-1β	F: ACTGGGCATCAAGGGCTA
	R: GGTAGAAGATGAAGCGGGTC

## Sheet: Table S3
Table S3. Basic information of culturomics in chicken gut.
ID	Phylum	Genus	Species	Identity, %	Origin	Culture Medium	Anaerobic
CML101	Firmicutes	Streptococcus	Streptococcus alactolyticus	99.93	Ileum/Cecum	GAM	Yes
CML102	Firmicutes	Streptococcus	JWGF_s	99.32	Ileum	GAM	Yes
CML103	Firmicutes	Enterococcus	Enterococcus cecorum	99.8	Ileum	GAM/mMRS/BHI	Yes
CML104	Firmicutes	Ligilactobacillus	Ligilactobacillus agilis	99.85	Ileum	GAM	Yes
CML105	Firmicutes	Enterococcus	Enterococcus faecalis	100	Ileum/Cecum	GAM	Yes
CML106	Firmicutes	Enterococcus	Enterococcus gallinarum	99.84	Ileum	GAM	Yes
CML107	Firmicutes	Enterococcus	Enterococcus casseliflavus	100	Ileum	GAM	Yes
CML108	Firmicutes	Longibaculum	Longibaculum muris	93.76	Ileum	GAM	Yes
CML109	Firmicutes	Streptococcus	Streptococcus infantis	99.86	Ileum	GAM	Yes
CML110	Firmicutes	Bacillus	Bacillus proteolyticus	100	Ileum/Cecum	GAM	Yes
CML111	Firmicutes	Ligilactobacillus	Ligilactobacillus salivarius	99.79	Ileum/Cecum	GAM/BHI	Yes
CML112	Firmicutes	Bacillus	Bacillus anthracis	100	Ileum/Cecum	GAM	Yes
CML113	Firmicutes	Streptococcus	AFNN_s	100	Ileum	GAM	Yes
CML114	Firmicutes	Lacrimispora	JPME_s	99.92	Ileum	GAM	Yes
CML115	Firmicutes	Streptococcus	JVKV_s	-	Ileum	GAM	Yes
CML116	Firmicutes	Streptococcus	AFUT_s	99.61	Ileum	GAM	Yes
CML117	Firmicutes	Streptococcus	ALCH_s	100	Ileum	GAM	Yes
CML118	Firmicutes	Streptococcus	Streptococcus salivarius	100	Ileum	GAM	Yes
CML119	Firmicutes	Bacillus	Bacillus haynesii	-	Ileum	GAM	Yes
CML120	Firmicutes	Bacillus	Bacillus haynesii	-	Ileum	GAM	Yes
CML121	Firmicutes	Bacillus	Bacillus wiedmannii	100	Ileum	GAM	Yes
CML122	Firmicutes	Enterococcus	Enterococcus durans	100	Ileum	GAM	Yes
CML123	Firmicutes	Bacillus	NVLK_s	-	Ileum	GAM	Yes
CML124	Firmicutes	Clostridium	Clostridium aerotolerans	-	Ileum	GAM	Yes
CML125	Firmicutes	Mediterraneibacter	NFHL_s	97.14	Cecum	GAM	Yes
CML126	Firmicutes	Enterococcus	Enterococcus avium	99.76	Ileum	FAA	Yes
CML127	Firmicutes	Clostridium	Clostridium botulinum	99.92	Ileum	GAM	Yes
CML128	Proteobacteria	Burkholderia	Burkholderia pyrrocinia	99.92	Cecum	TPY	Yes
CML129	Proteobacteria	Escherichia-Shigella	Shigella flexneri	99.78	Ileum	FAA	Yes
CML130	Firmicutes	Veillonella	Veillonella magna	99.57	Ileum	FAA	Yes
CML131	Firmicutes	Enterococcus	Enterococcus hirae	100	Ileum	FAA	Yes
CML132	Firmicutes	Clostridium	Clostridium perfringens	99.92	Ileum	FAA	Yes
CML133	Firmicutes	Paeniclostridium	Paeniclostridium sordellii	99.61	Ileum	GAM	Yes
CML134	Firmicutes	Paraclostridium	Paraclostridium benzoelyticum	99.92	Ileum	GAM	Yes
CML135	Firmicutes	Massilimicrobiota	Massilimicrobiota timonensis	99.71	Cecum	M2GSC	Yes
CML136	Firmicutes	Streptococcus	Streptococcus gallolyticus	99.87	Ileum	GAM	Yes
CML137	Firmicutes	Romboutsia	Romboutsia lituseburensis	99.86	Ileum	FAA	Yes
CML138	Proteobacteria	Enterobacter	Enterobacter sp.	99.19	Ileum	FAA	Yes
CML139	Firmicutes	Staphylococcus	Staphylococcus warneri	100	Ileum	FAA	Yes
CML140	Firmicutes	Exiguobacterium	Exiguobacterium profundum	100	Ileum	FAA	Yes
CML141	Firmicutes	Caecibacterium	Caecibacterium sporoformans	-	Cecum	M2GSC	Yes
CML142	Firmicutes	Staphylococcus	Staphylococcus epidermidis	100	Ileum	FAA	Yes
CML143	Firmicutes	Limosilactobacillus	Lactobacillus reuteri	99.8	Ileum	GAM/BHI	Yes
CML144	Firmicutes	Clostridium	Clostridium senegalense	100	Ileum	FAA	Yes
CML145	Bacteroidota	Bacteroides	Bacteroides fragilis	-	Ileum	FAA	Yes
CML146	Proteobacteria	Proteus	Proteus mirabilis	100	Ileum	FAA	Yes
CML147	Firmicutes	Streptococcus	Streptococcus gallolyticus	99.84	Ileum	FAA	Yes
CML148	Firmicutes	Clostridium	Clostridium cochlearium	100	Ileum	FAA	Yes
CML149	Firmicutes	Terrisporobacter	Terrisporobacter petrolearius	99.85	Ileum	FAA	Yes
CML150	Firmicutes	Coprobacillus	NFLJ_s	100	Cecum	M2GSC	Yes
CML151	Firmicutes	Fournierella	Fournierella massiliensis	99.02	Cecum	M2GSC/FAA	Yes
CML152	Proteobacteria	Escherichia-Shigella	LFHY_s	99.78	Cecum	mMRS	Yes
CML153	Firmicutes	Coprobacillus	NFLD_s	-	Cecum	M2G	Yes
CML154	Firmicutes	Megamonas	Megamonas funiformis	99.14	Cecum	FAA	Yes
CML155	Proteobacteria	Desulfovibrio	Desulfovibrio piger	-	Cecum	M2GSC	Yes
CML156	Firmicutes	Fournierella	Fournierella massiliensis	99.58	Cecum	GAM	Yes
CML157	Firmicutes	Faecalitalea	Faecalitalea cylindroides	99.85	Cecum	BHI/FAA	Yes
CML158	Firmicutes	Limosilactobacillus	Lactobacillus mucosae	99.49	Cecum	GAM	Yes
CML159	Firmicutes	Megasphaera	Megasphaera stantonii	96.94	Cecum	GAM	Yes
CML160	Firmicutes	Lactobacillus	Lactobacillus crispatus	100	Cecum	TPY/mMRS	Yes
CML161	Firmicutes	Clostridium	Clostridium botulinum E	100	Cecum	GAM	Yes
CML162	Proteobacteria	Gallibacterium	Gallibacterium anatis	99.04	Cecum	GAM	Yes
CML163	Firmicutes	Fusobacterium	Fusobacterium necrogenes	99.35	Ileum	FAA	Yes
CML164	Firmicutes	Blautia	Blautia coccoides	-	Cecum	GAM	Yes
CML165	Firmicutes	Emergencia	PAC002385_s	-	Cecum	GAM	Yes
CML166	Proteobacteria	Parasutterella	Parasutterella secunda	-	Cecum	GAM	Yes
CML167	Firmicutes	Blautia	Blautia producta	99.93	Cecum	GAM	Yes
CML168	Firmicutes	Pseudoflavonifractor	NFKI_s	-	Cecum	GAM	Yes
CML169	Actinobacteria	Collinsella	FCOU_s	-	Cecum	GAM	Yes
CML170	Firmicutes	PAC002152_g	GQ871721_s	-	Cecum	GAM	Yes
CML171	Firmicutes	Lachnoclostridium	Lachnoclostridium phocaeense	97.59	Cecum	GAM	Yes
CML172	Firmicutes	Pseudoflavonifractor	DQ057415_s	97.91	Cecum	GAM	Yes
CML173	Actinobacteria	Enorma	Enorma timonensis	-	Cecum	GAM	Yes
CML174	Firmicutes	Limosilactobacillus	Lactobacillus panis	99.29	Cecum	TPY	Yes
CML175	Firmicutes	Limosilactobacillus	Lactobacillus mucosae	99	Cecum	TPY	Yes
CML176	Firmicutes	Lactobacillus	Lactobacillus kitasatonis	99.93	Cecum	mMRS	Yes
CML177	Firmicutes	Limosilactobacillus	Lactobacillus pontis	99.86	Cecum	mMRS	Yes
CML178	Actinobacteria	Bifidobacterium	Bifidobacterium pullorum	100	Cecum	TPY/FAA	Yes
CML179	Firmicutes	Faecalicoccus	Faecalicoccus pleomorphus	99.78	Cecum	FAA/BHI	Yes
CML180	Firmicutes	Ligilactobacillus	Lactobacillus aviarius	99.93	Cecum	FAA	Yes
CML181	Bacteroidota	Phocaeicola	Phocaeicola barnesiae	99.61	Cecum	FAA	Yes
CML182	Bacteroidota	Bacteroides	Bacteroides caecicola	99.19	Cecum	FAA	Yes
CML183	Bacteroidota	Bacteroides	Bacteroides ndongoniae	99.66	Cecum	FAA	Yes
CML184	Firmicutes	Lactobacillus	PNGN_s	99.71	Cecum	TPY	Yes
CML185	Firmicutes	Limosilactobacillus	Lactobacillus coleohominis	98.72	Cecum	TPY	Yes
CML186	Actinobacteria	Enorma	Enorma massiliensis	97.41	Cecum	TPY	Yes
CML187	Firmicutes	Lactobacillus	Lactobacillus helveticus	99.66	Cecum	mMRS	Yes
CML188	Firmicutes	Limosilactobacillus	Lactobacillus ingluviei	99.87	Cecum	BSM	Yes
CML189	Firmicutes	Lactobacillus	Lactobacillus johnsonii	99.74	Cecum	BSM	Yes
CML190	Firmicutes	Lactobacillus	Lactobacillus gallinarum	99.74	Cecum	mMRS	Yes
CML191	Actinobacteria	Bifidobacterium	Bifidobacterium pullorum	100	Cecum	FAA/BSM/TPY	Yes
CML192	Firmicutes	Pseudoflavonifractor	NFLG_s	100	Cecum	FAA	Yes
CML193	Firmicutes	Limosilactobacillus	Lactobacillus frumenti	100	Cecum	TPY	Yes
CML194	Proteobacteria	Escherichia-Shigella	Shigella boydii	99.73	Cecum	VL	Yes
CML195	Proteobacteria	Escherichia-Shigella	Shigella flexneri	100	Cecum	FAA	Yes
CML196	Firmicutes	Enterococcus	Enterococcus gallinarum	99.87	Cecum	GAM	Yes
CML197	Firmicutes	Megamonas	Megamonas funiformis	98.64	Cecum	GAM	Yes
CML198	Firmicutes	Clostridium	Clostridium sporogenes	99.74	Cecum	GAM	Yes
CML199	Firmicutes	Anaerostipes	Anaerostipes caccae	99.87	Cecum	FAA	Yes
CML200	Firmicutes	Ligilactobacillus	Ligilactobacillus agilis	100	Cecum	GAM	Yes
CML201	Firmicutes	Limosilactobacillus	Lactobacillus ingluviei	100	Cecum	GAM	Yes
CML202	Firmicutes	Limosilactobacillus	Limosilactobacillus oris	99.87	Cecum	XS	Yes
CML203	Firmicutes	Staphylococcus	Staphylococcus saprophyticus	100	Ileum	LB	No
CML204	Firmicutes	Bacillus	Bacillus haynesii	-	Ileum	LB	No
CML205	Firmicutes	Paenibacillus	Paenibacillus oceanisediminis	99.57	Ileum	LB	No
CML206	Actinobacteria	Rothia	Rothia nasimurium	99.55	Ileum	LB	No
CML207	Proteobacteria	Klebsiella	Klebsiella granulomatis	99.72	Ileum	LB	No
CML208	Proteobacteria	Acinetobacter	Acinetobacter radioresistens	100	Ileum	LB	No
CML209	Firmicutes	Bacillus	Bacillus australimaris	99.93	Ileum	LB	No
CML210	Firmicutes	Bacillus	Bacillus siamensis	99.93	Ileum	LB	No
CML211	Firmicutes	Bacillus	Bacillus licheniformis	99.49	Ileum	LB	No
CML212	Firmicutes	Bacillus	Bacillus tequilensis	99.87	Ileum	LB	No
CML213	Actinobacteria	Corynebacterium	Corynebacterium falsenii	98.52	Ileum	LB	No
CML214	Firmicutes	Brevibacillus	Brevibacillus borstelensis	100	Ileum	LB	No
CML215	Firmicutes	Bacillus	Bacillus megaterium	100	Ileum	LB	No
CML216	Firmicutes	Bacillus	Bacillus cytotoxicus	100	Cecum	LB	No
CML217	Firmicutes	Staphylococcus	Staphylococcus saprophyticus subsp. saprophyticus	99.83	Cecum	LB	No
CML218	Firmicutes	Macrococcus	Macrococcus caseolyticus	100	Cecum	LB	No
CML219	Firmicutes	Bacillus	Bacillus aerius	99.74	Ileum	LB	No
CML220	Proteobacteria	Leclercia	Leclercia adecarboxylata	100	Ileum	LB	No
CML221	Firmicutes	Staphylococcus	Staphylococcus sciuri	100	Ileum	LB	No
CML222	Firmicutes	Staphylococcus	Staphylococcus argenteus	100	Ileum	LB	No
CML223	Firmicutes	Staphylococcus	Staphylococcus gallinarum	100	Ileum	LB	No
CML224	Firmicutes	Bacillus	Bacillus aryabhattai	100	Ileum/Cecum	LB	No
CML225	Firmicutes	Bacillus	Bacillus pacificus	-	Ileum	LB	No
CML226	Firmicutes	Bacillus	Bacillus altitudinis	100	Ileum	LB	No
CML227	Firmicutes	Lysinibacillus	Lysinibacillus capsici	100	Ileum	LB	No
CML228	Firmicutes	Bacillus	Bacillus proteolyticus	100	Ileum	LB	No
CML229	Firmicutes	Staphylococcus	FMPG_s	-	Ileum	LB	No
CML230	Proteobacteria	Morganella	Morganella morganii	99.74	Cecum	LB	No
CML231	Actinobacteria	Microbacterium	Microbacterium tumbae	99.87	Ileum	LB	No
CML232	Proteobacteria	Acinetobacter	Acinetobacter schindleri	-	Ileum	LB	No
CML233	Proteobacteria	Serratia	Serratia rubidaea	99.64	Ileum	LB	No
CML234	Proteobacteria	Acinetobacter	Acinetobacter indicus	99.23	Ileum	LB	No
CML235	Firmicutes	Lysinibacillus	Lysinibacillus pakistanensis	-	Ileum	LB	No
CML236	Firmicutes	Kurthia	Kurthia gibsonii	99.74	Ileum	LB	No
CML237	Firmicutes	Lysinibacillus	Lysinibacillus fusiformis	99.71	Ileum	LB	No
CML238	Proteobacteria	Escherichia-Shigella	Shigella dysenteriae	99.32	Ileum	LB	No
CML239	Firmicutes	Bacillus	Bacillus flexus	99.92	Ileum	LB	No
CML240	Proteobacteria	Escherichia-Shigella	Escherichia hermannii	99.92	Ileum	LB	No
CML241	Firmicutes	Terribacillus	Terribacillus halophilus	99.77	Ileum	LB	No
CML242	Firmicutes	Staphylococcus	Staphylococcus chromogenes	99.78	Ileum	LB	No
CML243	Proteobacteria	Acinetobacter	Acinetobacter schindleri	99.6	Ileum	LB	No
CML244	Firmicutes	Bacillus	Bacillus safensis	-	Ileum	LB	No
CML245	Firmicutes	Bacillus	Bacillus australimaris	100	Ileum	LB	No
CML246	Firmicutes	Pseudomonas	Pseudomonas putida	99.93	Ileum	LB	No
CML247	Firmicutes	Exiguobacterium	Exiguobacterium mexicanum	100	Ileum	LB	No
CML248	Proteobacteria	Klebsiella	Klebsiella quasivariicola	99.78	Ileum	LB	No
CML249	Firmicutes	Lysinibacillus	Lysinibacillus sphaericus	99.74	Ileum	LB	No
CML250	Actinobacteria	Rothia	Rothia aerolata	99.34	Ileum	LB	No
CML251	Firmicutes	Bacillus	Bacillus paramycoides	-	Ileum	LB	No
CML252	Firmicutes	Bacillus	Bacillus zhangzhouensis	100	Cecum	LB	No
CML253	Firmicutes	Bacillus	Bacillus paralicheniformis	100	Cecum	LB	No
CML254	Firmicutes	Bacillus	Bacillus wiedmannii	100	Cecum	LB	No
CML255	Firmicutes	Bacillus	Bacillus altitudinis	100	Cecum	LB	No
CML256	Firmicutes	Bacillus	Bacillus proteolyticus	100	Cecum	LB	No
CML257	Firmicutes	Staphylococcus	Staphylococcus lentus	100	Cecum	LB	No
CML258	Firmicutes	Bacillus	Bacillus cereus	99.93	Cecum	LB	No
CML259	Proteobacteria	Enterobacter	Enterobacter hormaechei	98.98	Cecum	LB	No
CML260	Firmicutes	Enterococcus	Enterococcus gallinarum	99.87	Cecum	BHI plus Vancomycin	Yes
CML261	Firmicutes	Faecalitalea	Faecalitalea cylindroides	99.6	Cecum	Columbia	Yes
CML262	Actinobacteria	Collinsella	Collinsella massiliensis	97.15	Cecum	Columbia	Yes
CML263	Firmicutes	Staphylococcus	Staphylococcus cohnii	100	Cecum	Columbia	Yes
CML264	Actinobacteria	Bifidobacterium	Bifidobacterium pullorum	100	Cecum	Columbia	Yes
CML265	Firmicutes	Bacillus	Bacillus tequilensis	99.87	Cecum	Columbia plus Vancomycin	Yes
CML266	Actinobacteria	Arsenicicoccus	Arsenicicoccus bolidensis	100	Cecum	Columbia	Yes
CML267	Actinobacteria	Olsenella	NFIT_s	99.87	Cecum	Columbia	Yes
CML268	Actinobacteria	Arsenicicoccus	Arsenicicoccus piscis	95.25	Cecum	Columbia	Yes
CML269	Actinobacteria	Enorma	Enorma massiliensis	95.8	Cecum	Columbia	Yes
CML270	Actinobacteria	Enorma	Enorma massiliensis	99.22	Cecum	Columbia	Yes
CML271	Actinobacteria	Collinsella	NFJH_s	100	Cecum	Columbia	Yes
CML272	Bacteroidota	Bacteroides	Bacteroides xylanisolvens	99.87	Cecum	BHI	Yes
CML273	Bacteroidota	Bacteroides	Bacteroides fragilis	99.09	Cecum	BHI	Yes
CML274	Firmicutes	Staphylococcus	Staphylococcus simulans	99.87	Cecum	GAM	Yes
CML275	Actinobacteria	Olsenella	Olsenella provencensis	100	Ileum	GAM	Yes
CML276	Actinobacteria	Olsenella	NFIT_s	99.61	Ileum	GAM	Yes
CML277	Actinobacteria	Olsenella	Olsenella congonensis	95.52	Ileum	Columbia plus Vancomycin	Yes
CML278	Actinobacteria	Olsenella	Olsenella timonensis	92.88	Cecum	Columbia	Yes
CML279	Bacteroidota	Bacteroides	Bacteroides ovatus	99.48	Cecum	Columbia plus Vancomycin	Yes
CML280	Actinobacteria	Cutibacterium	Cutibacterium acnes subsp. acnes	100	Cecum	Columbia plus Vancomycin	Yes
CML281	Firmicutes	Bacillus	Bacillus amyloliquefaciens	100	Cecum	BHI	No
CML282	Firmicutes	Lactobacillus	Lactobacillus gasseri	99.58	Ileum	BHI	Yes
CML283	Firmicutes	Ligilactobacillus	Lactobacillus saerimneri	100	Cecum	BHI	Yes
CML284	Firmicutes	Faecalibacillus	GQ871709_s	97.87	Cecum	BHI	Yes
CML285	Firmicutes	Clostridium	Clostridium beijerinckii	99.61	Jejunum	BHI	Yes
CML286	Actinobacteria	Cutibacterium	Cutibacterium acnes	100	Jejunum	BHI	Yes
CML287	Firmicutes	Lactobacillus	PNGN_s	99.44	Jejunum	BHI	Yes
CML288	Firmicutes	PAC000743_g	PAC000743_s	98.99	Cecum	MPYG	Yes
CML289	Firmicutes	Longicatena	JH590969_s	99.72	Cecum	MPYG	Yes
CML290	Firmicutes	Lactobacillus	Limosilactobacillus oris	99.84	Cecum	MPYG	Yes
CML291	Firmicutes	Enterococcus	Enterococcus faecium	100	Cecum	DMEM	Yes
CML292	Firmicutes	Coprococcus_g2	PAC001722_s	95.82	Cecum	MPYG	Yes
CML293	Firmicutes	Clostridium	Clostridium butyricum	99.84	Cecum	MPYG	Yes
CML294	Firmicutes	Bacillus	RIBP_s	99.84	Cecum	MPYG	No
CML295	Firmicutes	Staphylococcus	Staphylococcus xylosus	100	Cecum	LB	No
CML296	Firmicutes	Cutibacterium	Cutibacterium acnes	100	Ileum	DMEM	Yes
CML297	Firmicutes	Enterococcus	Enterococcus thailandicus	100	Ileum	DMEM	Yes
CML298	Firmicutes	Limosilactobacillus	Lactobacillus alvi	99.82	Cecum	MPYG	Yes
CML299	Actinobacteria	Collinsella	Collinsella ihuae	97.37	Cecum	GAM	Yes
CML300	Firmicutes	Mediterraneibacter	LT635549_s	97.2	Cecum	MPYG	Yes
CML301	Firmicutes	Megamonas	HM830393_s	98.23	Ileum	LY 1	Yes
CML302	Firmicutes	Megamonas	Megamonas rupellensis	99.49	Ileum	LY 1	Yes
CML303	Firmicutes	Exiguobacterium	Exiguobacterium aurantiacum	100	Ileum	MM	Yes
CML304	Firmicutes	Desemzia	Desemzia incerta	99.7	Jejunum	Mucin	Yes
CML305	Firmicutes	Rummeliibacillus	Rummeliibacillus stabekisii	100	Cecum	BHI	Yes
CML306	Proteobacteria	Enterobacter	Enterobacter hormaechei	99.87	Cecum	Columbia	Yes
CML307	Firmicutes	Limosilactobacillus	Lactobacillus ingluviei	100	Ileum	Columbia	Yes
CML308	Firmicutes	Streptococcus	AP017652_s	100	Ileum	Columbia	Yes
CML309	Firmicutes	Bacillus	Bacillus wiedmannii	100	Ileum	Columbia	Yes
CML310	Firmicutes	Ligilactobacillus	Ligilactobacillus salivarius	100	Cecum	Columbia	Yes
CML311	Firmicutes	Staphylococcus	Staphylococcus cohnii	100	Ileum	Columbia	Yes
CML312	Firmicutes	Ligilactobacillus	Ligilactobacillus agilis	100	Gut	MRS	No
CML313	Firmicutes	Lactobacillus	Lactobacillus crispatus	100	Gut	MRS	No
CML314	Firmicutes	Ligilactobacillus	Ligilactobacillus salivarius	100	Gut	MRS	No
CML315	Firmicutes	Limosilactobacillus	Limosilactobacillus reuteri subsp. kinnaridis	100	Gut	MRS	No
CML316	Firmicutes	Ligilactobacillus	Ligilactobacillus salivarius	100	Gut	MRS	No
CML317	Firmicutes	Ligilactobacillus	Ligilactobacillus agilis	100	Gut	MRS	No
CML318	Firmicutes	Lactobacillus	Lactobacillus crispatus	100	Gut	MRS	No
CML319	Firmicutes	Ligilactobacillus	Lactobacillus johnsonii	99.74	Gut	MRS	No
CML320	Firmicutes	Ligilactobacillus	Ligilactobacillus agilis	100	Gut	MRS	No
CML321	Firmicutes	Ligilactobacillus	Ligilactobacillus salivarius	100	Gut	MRS	No
CML322	Firmicutes	Limosilactobacillus	Limosilactobacillus reuteri subsp. kinnaridis	100	Gut	MRS	No
CML323	Firmicutes	Lactobacillus	Lactobacillus gallinarum	99.74	Gut	MRS	No
CML324	Firmicutes	Lactobacillus	Lactobacillus gallinarum	99.74	Gut	MRS	No
CML325	Firmicutes	Ligilactobacillus	Ligilactobacillus salivarius	100	Gut	MRS	No
CML326	Firmicutes	Lactobacillus	Lactobacillus crispatus	100	Gut	MRS	No
CML327	Firmicutes	Ligilactobacillus	Lactobacillus johnsonii	99.74	Gut	MRS	No
CML328	Firmicutes	Lactobacillus	Lactobacillus gallinarum	99.74	Gut	MRS	No
CML329	Firmicutes	Limosilactobacillus	Limosilactobacillus reuteri subsp. kinnaridis	100	Gut	MRS	No
CML330	Firmicutes	Ligilactobacillus	Ligilactobacillus agilis	100	Gut	MRS	No
CML331	Firmicutes	Ligilactobacillus	Ligilactobacillus agilis	100	Gut	MRS	No
CML332	Firmicutes	Ligilactobacillus	Ligilactobacillus salivarius	100	Gut	MRS	No
CML333	Firmicutes	Limosilactobacillus	Ligilactobacillus salivarius	100	Gut	MRS	No
CML334	Firmicutes	Streptococcus	Streptococcus alactolyticus	100	Gut	MRS	No
CML335	Firmicutes	Ligilactobacillus	Ligilactobacillus agilis	100	Gut	MRS	No
CML336	Firmicutes	Ligilactobacillus	Ligilactobacillus salivarius	100	Gut	MRS	No
CML337	Firmicutes	Lactobacillus	Lactobacillus crispatus	100	Gut	MRS	No
CML338	Firmicutes	Lactobacillus	Ligilactobacillus saerimneri	100	Gut	MRS	No
CML339	Firmicutes	Ligilactobacillus	Ligilactobacillus salivarius	100	Gut	MRS	No
CML340	Firmicutes	Ligilactobacillus	Ligilactobacillus salivarius	100	Gut	MRS	No
CML341	Firmicutes	Ligilactobacillus	Ligilactobacillus salivarius	100	Gut	MRS	No
CML342	Firmicutes	Ligilactobacillus	Ligilactobacillus salivarius	100	Gut	MRS	No
CML343	Firmicutes	Ligilactobacillus	Ligilactobacillus salivarius	101	Gut	MRS	No
CML344	Firmicutes	Ligilactobacillus	Ligilactobacillus salivarius	100	Gut	MRS	No
CML345	Firmicutes	Ligilactobacillus	Ligilactobacillus salivarius	100	Gut	MRS	No
CML346	Firmicutes	Ligilactobacillus	Ligilactobacillus salivarius	99.86	Gut	MRS	No
CML347	Firmicutes	Limosilactobacillus	Ligilactobacillus salivarius	100	Gut	MRS	No
CML348	Firmicutes	Ligilactobacillus	Ligilactobacillus salivarius	100	Gut	MRS	No
CML349	Firmicutes	Lactobacillus	Lactobacillus crispatus	100	Gut	MRS	No
CML350	Firmicutes	Ligilactobacillus	Ligilactobacillus salivarius	100	Gut	MRS	No
CML351	Actinobacteria	Collinsella	Collinsella ihuae	99.53	Cecum	GAM	Yes
CML352	Actinobacteria	Cutibacterium	Cutibacterium acnes subsp. defendens	100	Cecum	GAM	Yes
CML353	Firmicutes	Bacillus	Bacillus altitudinis	100	Cecum	FAA	Yes
CML354	Firmicutes	Bacillus	Bacillus tequilensis	99.87	Cecum	GAM	Yes
CML355	Firmicutes	Bacillus	Bacillus wiedmannii	100	Cecum	LB	No
CML356	Firmicutes	Caecibacterium	Caecibacterium sporoformans	99.61	Cecum	GAM	Yes
CML357	Firmicutes	Clostridium	Clostridium perfringens	99.87	Cecum	GAM	Yes
CML358	Firmicutes	Cytobacillus	Cytobacillus kochii	100	Cecum	LB	No
CML359	Firmicutes	Cytobacillus	Cytobacillus solani	98.96	Cecum	FAA	Yes
CML360	Firmicutes	Enterococcus	Enterococcus hirae	99.61	Cecum	FAA	Yes
CML361	Firmicutes	Enterococcus	Enterococcus faecium	99.87	Cecum	LB	No
CML362	Firmicutes	Enterococcus	Enterococcus mundtii	100	Cecum	FAA	Yes
CML363	Firmicutes	Enterococcus	Enterococcus cecorum	99.61	Cecum	GAM	Yes
CML364	Firmicutes	Faecalicoccus	Faecalicoccus pleomorphus	100	Cecum	GAM	Yes
CML365	Firmicutes	Faecalitalea	Faecalitalea cylindroides	100	Cecum	GAM	Yes
CML366	Firmicutes	Limosilactobacillus	Limosilactobacillus mucosae	99.09	Cecum	LB	No
CML367	Firmicutes	Longibaculum	Longibaculum muris	93	Cecum	GAM	Yes
CML368	Firmicutes	Longicatena	AM277455_s	98.31	Cecum	FAA	Yes
CML369	Firmicutes	Oceanobacillus	LT727813_s	99.87	Cecum	LB	No
CML370	Firmicutes	Shigella	Shigella boydii	99.71	Cecum	LB	No
CML371	Firmicutes	Staphylococcus	Staphylococcus epidermidis	100	Cecum	FAA	Yes
CML372	Firmicutes	Escherichia	Shigella flexneri	100	Cecum	LB	No
CML373	Firmicutes	Staphylococcus	Staphylococcus hominis subsp. novobiosepticus	99.87	Cecum	FAA	Yes
CML374	Firmicutes	Ornithinibacillus	Ornithinibacillus contaminans	96.72	Cecum	LB	No
CML375	Proteobacteria	Escherichia	Shigella flexneri	99.87	Cecum	GAM	Yes
CML376	Proteobacteria	Escherichia	Escherichia albertii	99.35	Cecum	LB	No
CML377	Proteobacteria	Escherichia	Shigella flexneri	100	Cecum	GAM	Yes
CML378	Proteobacteria	Escherichia	Shigella flexneri	100	Cecum	GAM	Yes
CML379	Bacteroidota	Bacteroides	Bacteroides clarus	99.73	Cecum	BBE	Yes
CML380	Bacteroidota	Bacteroides	Bacteroides fragilis	99.74	Cecum	BBE	Yes
CML381	Bacteroidota	Bacteroides	HQ784748_s	99.35	Cecum	BBE	Yes
CML382	Bacteroidota	Bacteroides	HQ784748_s	99.35	Cecum	BBE	Yes
CML383	Bacteroidota	Phocaeicola	Phocaeicola dorei	100	Cecum	BBE	Yes
CML384	Bacteroidota	Bacteroides	Bacteroides xylanisolvens	99.87	Cecum	GAM+Kanamycin	Yes
CML385	Bacteroidota	Bacteroides	Bacteroides fragilis	98.69	Cecum	GAM+Kanamycin	Yes
CML386	Actinobacteria	Rubneribacter	Rubneribacter badeniensis	100	Cecum	GAM+Kanamycin	Yes
CML387	Firmicutes	Lactobacillus	Lactobacillus johnsonii	99.74	Cecum	GAM+Kanamycin	Yes
CML388	Firmicutes	Limosilactobacillus	Limosilactobacillus reuteri subsp. kinnaridis	100	Cecum	GAM+Kanamycin	Yes
CML389	Firmicutes	Massilimicrobiota	Massilimicrobiota timonensis	99.73	Cecum	GAM+Kanamycin	Yes
CML390	Firmicutes	Enterococcus	Enterococcus faecalis	100	Cecum	GAM	Yes
CML391	Firmicutes	Ligilactobacillus	Ligilactobacillus salivarius	99.76	Cecum	MRS	No
CML392	Firmicutes	Lactobacillus	Lactobacillus crispatus	100	Cecum	MRS	No
CML393	Firmicutes	Ligilactobacillus	Limosilactobacillus reuteri	100	Cecum	MRS	No
CML394	Firmicutes	Lactobacillus	Lactobacillus gallinarum	99.6	Cecum	MRS	Yes
CML395	Firmicutes	Ligilactobacillus	Ligilactobacillus saerimneri	99.92	Cecum	MRS	No
CML396	Firmicutes	Bacillus	Bacillus velezensis	99.75	Cecum	LB	No
CML397	Firmicutes	Bacillus	Bacillus wiedmannii	100	Cecum	GAM	No
CML398	Firmicutes	Bacillus	Bacillus cereus	100	Cecum	GAM	No
CML399	Firmicutes	Bacillus	Bacillus paralicheniformis	100	Cecum	GAM	No
CML400	Firmicutes	Bacillus	Bacillus safensis subsp. safensis	100	Cecum	GAM	No
CML401	Firmicutes	Bacillus	Bacillus tequilensis	99.87	Ileum	GAM	No
CML402	Firmicutes	Bacillus	Bacillus altitudinis	100	Ileum	GAM	No
CML403	Firmicutes	Paenibacillus	Paenibacillus polymyxa	99.5	Cecum	LB	No
CML404	Firmicutes	Paenibacillus	Paenibacillus daejeonensis	98.72	Cecum	GAM	No
CML405	Firmicutes	Paenibacillus	Paenibacillus kribbensis	99.29	Cecum	GAM	No
CML406	Firmicutes	Niallia	RIBP_s	99.86	Cecum	GAM	No
CML407	Firmicutes	Paenibacillus	Paenibacillus silvae	99.86	Cecum	GAM	No
CML408	Firmicutes	Oceanobacillus	Oceanobacillus indicireducens	100	Cecum	GAM	No
CML409	Firmicutes	Oceanobacillus	Oceanobacillus chironomi	99.11	Ileum	GAM	No
CML410	Firmicutes	Brevibacillus	Brevibacillus porteri	100	Ileum	GAM	No
CML411	Firmicutes	Heyndrickxia	Heyndrickxia oleronia	99.71	Ileum	GAM	No
CML412	Actinobacteria	Collinsella	Collinsella ihuae	99.5	Cecum	FAA	Yes
CML413	Actinobacteria	Collinsella	Collinsella ihuae	99	Cecum	FAA	Yes
CML414	Actinobacteria	Collinsella	Collinsella ihuae	98.88	Cecum	FAA	Yes
CML415	Actinobacteria	Collinsella	Collinsella massiliensis	99.87	Cecum	FAA	Yes
CML416	Actinobacteria	Collinsella	Collinsella massiliensis	100	Cecum	Columbia	Yes
CML417	Actinobacteria	Bifidobacterium	Bifidobacterium pullorum	100	Cecum	Columbia	Yes
CML418	Actinobacteria	Bifidobacterium	Bifidobacterium pullorum	100	Cecum	FAA	Yes
CML419	Actinobacteria	Bifidobacterium	Bifidobacterium pullorum	100	Cecum	GAM	Yes
CML420	Actinobacteria	Bifidobacterium pullorum	Bifidobacterium pullorum subsp. gallinarum	100	Cecum	GAM	Yes
CML421	Actinobacteria	Bifidobacterium pullorum	Bifidobacterium pullorum subsp. gallinarum	100	Cecum	GAM	Yes
CML422	Actinobacteria	Bifidobacterium pullorum	Bifidobacterium pullorum subsp. saeculare	100	Cecum	GAM	Yes
CML423	Actinobacteria	Collinsella	NFJH_s	100	Cecum	FAA	Yes
CML424	Actinobacteria	Collinsella	NFJH_s	100	Cecum	GAM	Yes
CML425	Actinobacteria	Olsenella	Olsenella provencensis	100	Cecum	FAA	Yes
CML426	Actinobacteria	Olsenella	Olsenella provencensis	99.83	Cecum	FAA	Yes
CML427	Firmicutes	Ligilactobacillus	Ligilactobacillus aviarius	100	Cecum	Columbia	Yes
CML428	Firmicutes	Staphylococcus	Staphylococcus epidermidis	100	Cecum	Columbia	Yes
CML429	Firmicutes	Limosilactobacillus	Limosilactobacillus reuteri	99.71	Cecum	GAM	Yes
CML430	Firmicutes	Limosilactobacillus	Limosilactobacillus reuteri	99.58	Cecum	GAM	Yes
CML431	Firmicutes	Faecalicoccus	Faecalicoccus pleomorphus	100	Cecum	GAM	Yes
CML432	Firmicutes	Staphylococcus hominis	Staphylococcus hominis subsp. hominis	99.75	Cecum	GAM	Yes
CML433	Bacteroidota	Marseilla	Marseilla massiliensis	100	Cecum	GAM	Yes
CML434	Firmicutes	Bacillus	Bacillus tequilensis	100	Cecum	GAM	Yes
CML435	Firmicutes	Limosilactobacillus	Limosilactobacillus vaginalis	99.73	Cecum	GAM	Yes
CML436	Firmicutes	Limosilactobacillus	Ligilactobacillus salivarius	100	Cecum	GAM	Yes
CML437	Actinobacteria	Bowdeniella	Bowdeniella nasicola	97.75	Cecum	GAM	Yes
CML438	Firmicutes	Ligilactobacillus	Ligilactobacillus agilis	100	Cecum	GAM	Yes
CML439	Firmicutes	Ligilactobacillus	Ligilactobacillus agilis	100	Cecum	GAM	Yes
CML440	Firmicutes	Ligilactobacillus	Ligilactobacillus agilis	100	Cecum	GAM	Yes
CML441	Firmicutes	Limosilactobacillus	Limosilactobacillus ingluviei	99.88	Cecum	GAM	Yes
CML442	Firmicutes	Ligilactobacillus	Limosilactobacillus ingluviei	99.89	Cecum	GAM	Yes
CML443	Firmicutes	Ligilactobacillus	Ligilactobacillus salivarius	99.88	Cecum	GAM	Yes
CML444	Firmicutes	Ligilactobacillus	Limosilactobacillus oris	99.89	Cecum	GAM	Yes
CML445	Firmicutes	Enterococcus	Enterococcus cecorum	99.87	Cecum	GAM	Yes
CML446	Firmicutes	Lactobacillus	Lactobacillus gasseri	99.83	Cecum	GAM	Yes
CML447	Firmicutes	Limosilactobacillus	Limosilactobacillus vaginalis	99.68	Cecum	GAM	Yes
CML448	Firmicutes	Lactobacillus	Lactobacillus kitasatonis	100	Cecum	GAM	Yes
CML449	Firmicutes	Limosilactobacillus	Limosilactobacillus pontis	99.72	Cecum	GAM	Yes
CML450	Actinobacteria	Collinsella	NFHP_s	96.06	Cecum	FAA	Yes
CML451	Actinobacteria	Olsenella	Olsenella timonensis	98.9	Cecum	FAA	Yes
CML452	Actinobacteria	Bifidobacterium	Bifidobacterium pullorum	100	Cecum	FAA	Yes
CML453	Firmicutes	Aerococcus	Aerococcus viridans	99.86	Cecum	FAA	Yes
CML454	Actinobacteria	Bifidobacterium	Bifidobacterium pullorum	100	Cecum	FAA	Yes
CML455	Actinobacteria	Cellulosimicrobium	Cellulosimicrobium cellulans	100	Cecum	Columbia	Yes
CML456	Firmicutes	Enterococcus	Enterococcus faecium	99.89	Cecum	Columbia	Yes
CML457	Firmicutes	Streptococcus	Streptococcus salivarius	100	Cecum	Columbia	Yes
CML458	Firmicutes	Streptococcus	RPSA_s	100	Cecum	Columbia	Yes
CML459	Firmicutes	Bacillus	Bacillus cereus	100	Cecum	Columbia	Yes
CML460	Firmicutes	Streptococcus	CP004409_s	99.89	Cecum	Columbia	Yes
CML461	Firmicutes	Streptococcus	JUQO_s	99.71	Cecum	Columbia	Yes
CML462	Firmicutes	Staphylococcus	Staphylococcus hominis subsp. hominis	99.89	Cecum	Columbia	Yes
CML463	Firmicutes	Enterococcus	Enterococcus gallinarum	99.89	Cecum	Columbia	Yes
CML464	Firmicutes	Staphylococcus	Staphylococcus haemolyticus	99.78	Cecum	Columbia	Yes
CML465	Firmicutes	Enterococcus	Enterococcus durans	99.79	Cecum	Columbia	Yes
CML466	Firmicutes	Enterococcus	Enterococcus faecium	99.79	Cecum	Columbia	Yes
CML467	Firmicutes	Enterococcus	Enterococcus gallinarum	99.88	Cecum	Columbia	Yes
CML468	Firmicutes	Staphylococcus	Staphylococcus haemolyticus	99.76	Cecum	Columbia	Yes
CML469	Firmicutes	Staphylococcus	Staphylococcus hominis subsp. hominis	99.78	Cecum	Columbia	Yes
CML470	Firmicutes	Longicatena	AM277455_s	98.44	Cecum	Columbia	Yes
CML471	Firmicutes	Longicatena	AM277455_s	98.3	Cecum	Columbia	Yes
CML472	Firmicutes	Blautia	DQ456377_s	97.72	Cecum	Columbia	Yes
CML473	Actinobacteria	Gleimia	KE150266_s	94.67	Cecum	Columbia	Yes
CML474	Firmicutes	Bacillus	Bacillus atrophaeus	99.82	Cecum	LB	No
CML475	Firmicutes	Bacillus	Bacillus siamensis	100	Cecum	LB	No
CML476	Firmicutes	Bacillus	Bacillus halotolerans	100	Cecum	LB	No
CML477	Firmicutes	Bacillus	Bacillus licheniformis	99.82	Cecum	LB	No
CML478	Firmicutes	Bacillus	Bacillus aryabhattai	100	Cecum	LB	No
CML479	Firmicutes	Bacillus	Bacillus tequilensis	99.86	Cecum	LB	No
CML480	Firmicutes	Bacillus	Bacillus velezensis	100	Cecum	LB	No
CML481	Firmicutes	Bacillus	Bacillus cereus	100	Cecum	LB	No
CML482	Firmicutes	Bacillus	Bacillus bingmayongensis	99.58	Cecum	LB	No
CML483	Firmicutes	Bacillus	Bacillus circulans	99.86	Cecum	LB	No
CML484	Firmicutes	Bacillus	Bacillus cereus	100	Cecum	LB	No
CML485	Firmicutes	Lysinibacillus	Lysinibacillus xylanilyticus	99.42	Cecum	LB	No
CML486	Firmicutes	Oceanobacillus	Oceanobacillus profundus	100	Cecum	LB	No
CML487	Firmicutes	Cytobacillus	Cytobacillus kochii	100	Cecum	LB	No
CML488	Firmicutes	Bacillus	Bacillus altitudinis	100	Cecum	LB	No
CML489	Firmicutes	Bacillus	Bacillus tequilensis	99.87	Cecum	LB	No
CML490	Firmicutes	Bacillus	Bacillus licheniformis	99.61	Cecum	LB	No
CML491	Firmicutes	Bacillus	Bacillus tequilensis	99.88	Cecum	LB	No
CML492	Firmicutes	Bacillus	Bacillus siamensis	99.88	Cecum	LB	No
CML493	Firmicutes	Bacillus	Bacillus licheniformis	99.46	Cecum	LB	No
CML494	Firmicutes	Bacillus	Bacillus oleronius	99.84	Cecum	LB	No
CML495	Firmicutes	Bacillus	Bacillus sonorensis	99.88	Cecum	LB	No
CML496	Firmicutes	Bacillus	Bacillus altitudinis	100	Cecum	LB	No
CML497	Firmicutes	Bacillus	Bacillus fordii	99.38	Cecum	LB	No
CML498	Firmicutes	Micrococcus	Micrococcus endophyticus	99.87	Cecum	LB	No
CML499	Firmicutes	Bacillus	Bacillus siamensis	100	Cecum	LB	No
CML500	Firmicutes	Bacillus	Bacillus altitudinis	100	Cecum	LB	No
CML501	Firmicutes	Bacillus	LDWH_s	100	Cecum	LB	No
CML502	Firmicutes	Bacillus	Bacillus paralicheniformis	100	Cecum	LB	No
CML503	Firmicutes	Bacillus	Bacillus siamensis	100	Cecum	LB	No
CML504	Firmicutes	Bacillus	Bacillus tequilensis	99.88	Cecum	LB	No
CML505	Firmicutes	Bacillus	Bacillus subtilis	99.87	Cecum	LB	No
CML506	Firmicutes	Bacillus	Bacillus cereus	100	Cecum	LB	No
CML507	Firmicutes	Bacillus	Bacillus siamensis	99.87	Cecum	LB	No
CML508	Firmicutes	Peribacillus	Peribacillus simplex	100	Cecum	LB	No
CML509	Firmicutes	Solibacillus	Solibacillus isronensis	100	Cecum	LB	No
CML510	Firmicutes	Bacillus	Bacillus marisflavi	100	Cecum	LB	No
CML511	Firmicutes	Paenibacillus	Paenibacillus lautus	99.73	Cecum	LB	No
CML512	Firmicutes	Cytobacillus	LGUF_s	100	Cecum	LB	No
CML513	Firmicutes	Bacillus	Bacillus siamensis	99.87	Cecum	LB	No
CML514	Firmicutes	Bacillus	Bacillus paralicheniformis	100	Cecum	LB	No
CML515	Firmicutes	Bacillus	Bacillus altitudinis	100	Cecum	LB	No
CML516	Firmicutes	Bacillus	Bacillus siamensis	100	Cecum	LB	No
CML517	Firmicutes	Bacillus	Bacillus siamensis	100	Cecum	LB	No
CML518	Firmicutes	Bacillus	Bacillus tequilensis	99.87	Cecum	LB	No
CML519	Firmicutes	Bacillus	Bacillus paralicheniformis	99.87	Cecum	LB	No
CML520	Firmicutes	Bacillus	Bacillus tequilensis	99.87	Cecum	LB	No
CML521	Firmicutes	Bacillus	Bacillus paralicheniformis	100	Cecum	LB	No
CML522	Firmicutes	Bacillus	Bacillus altitudinis	100	Cecum	LB	No
CML523	Firmicutes	Bacillus	Bacillus velezensis	100	Cecum	LB	No
CML524	Firmicutes	Bacillus	Bacillus licheniformis	99.6	Cecum	LB	No
CML525	Firmicutes	Bacillus	Bacillus altitudinis	99.6	Cecum	LB	No
CML526	Firmicutes	Bacillus	Bacillus siamensis	99.6	Cecum	LB	No
CML527	Firmicutes	Bacillus	Bacillus atrophaeus	99.6	Cecum	LB	No
CML528	Firmicutes	Bacillus	Bacillus tequilensis	99.73	Cecum	LB	No
CML529	Firmicutes	Bacillus	Bacillus wiedmannii	100	Cecum	LB	No
CML530	Firmicutes	Paenibacillus	Paenibacillus relictisesami	99.87	Cecum	LB	No
CML531	Firmicutes	Staphylococcus	Staphylococcus warneri	100	Cecum	LB	No
CML532	Firmicutes	Bacillus	Bacillus siamensis	99.86	Cecum	LB	No
CML533	Firmicutes	Bacillus	Bacillus cereus	100	Cecum	LB	No
CML534	Firmicutes	Bacillus	Bacillus tequilensis	99.6	Cecum	LB	No
CML535	Firmicutes	Bacillus	Bacillus hisashii	100	Cecum	LB	No
CML536	Firmicutes	Bacillus	Bacillus altitudinis	99.59	Cecum	LB	No
CML537	Firmicutes	Bacillus	Bacillus siamensis	100	Cecum	LB	No
CML538	Firmicutes	Bacillus	Bacillus paralicheniformis	99.87	Cecum	LB	No
CML539	Firmicutes	Bacillus	Bacillus siamensis	100	Cecum	LB	No
CML540	Firmicutes	Bacillus	Bacillus altitudinis	100	Cecum	LB	No
CML541	Firmicutes	Bacillus	Bacillus paralicheniformis	99.87	Cecum	LB	No
CML542	Firmicutes	Bacillus	Bacillus siamensis	99.87	Cecum	LB	No
CML543	Firmicutes	Bacillus	Bacillus paralicheniformis	100	Cecum	LB	No
CML544	Firmicutes	Bacillus	Bacillus altitudinis	100	Cecum	LB	No
CML545	Firmicutes	Bacillus	Bacillus zhangzhouensis	100	Cecum	LB	No
CML546	Firmicutes	Bacillus	Bacillus siamensis	100	Cecum	LB	No
CML547	Firmicutes	Bacillus	Bacillus paralicheniformis	100	Cecum	LB	No
CML548	Firmicutes	Bacillus	Bacillus velezensis	97.52	Cecum	LB	No

## Sheet: Table S4
Table S4. Basic information of SynComBac10 members.
Isolate	Phylum	Class	Order	Family	Genus	Species	Contigs	Genome size	CDS	KO
CML393	Firmicutes	Bacilli	Lactobacillales	Lactobacillaceae	Limosilactobacillus	Limosilactobacillus reuteri	306	2191511	2126	1184
CML396	Firmicutes	Bacilli	Bacillales	Bacillaceae	Bacillus	Bacillus velezensis	66	3895828	3752	2556
CML291	Firmicutes	Bacilli	Lactobacillales	Enterococcaceae	Enterococcus	Enterococcus faecium	183	2698984	2554	1522
CML154	Firmicutes	Negativicutes	Selenomonadales	Selenomonadaceae	Megamonas	Megamonas funiformis	128	2324648	2180	1348
CML137	Firmicutes	Clostridia	Clostridiales	Peptostreptococcaceae	Romboutsia	Romboutsia lituseburensis	90	3960510	3797	1941
CML199	Firmicutes	Clostridia	Clostridiales	Lachnospiraceae	Anaerostipes	Anaerostipes caccae	33	3235616	3133	1794
CML384	Bacteroidota	Bacteroidia	Bacteroidales	Bacteroidaceae	Bacteroides	Bacteroides xylanisolvens	149	5935536	4654	1987
CML191	Actinobacteria	Actinomycetia	Bifidobacteriales	Bifidobacteriaceae	Bifidobacterium	Bifidobacterium pullorum	81	2220347	1756	1030
CML138	Proteobacteria	Gammaproteobacteria	Enterobacterales	Enterobacteriaceae	Enterobacter	Enterobacter sp.	190	4445245	4181	3198
ATCC BAA-835	Verrucomicrobia	Verrucomicrobiae	Verrucomicrobiales	Akkermansiaceae	Akkermansia	Akkermansia muciniphila	1	2664102	2143	1084

## Sheet: Table S5
Table S5. Prevalence of ten SynComBac10 species in chicken gut.
	Metagenome (ANI > 95%), %	16S (Identity > 97%), %	Protologger, %
Limosilactobacillus reuteri	85.1064	41.8803	49.5
Bacillus velezensis	5.00626	1.02564	5.9
Enterococcus faecium	35.7947	42.735	56.2
Megamonas funiformis	42.1777	22.0513	20.1
Romboutsia lituseburensis	0	21.8803	39.1
Anaerostipes caccae	0.876095	2.90598	9
Bacteroides xylanisolvens	10.1377	11.453	27.8
Bifidobacterium pullorum	66.5832	3.4188	24
Enterobacter sp.	0.250313	10.5983	39.2
Akkermansia muciniphila	17.8974	12.9915	21.8

## Sheet: Table S6
Table S6. The presence of ten SynComBac10 species in the chicken gut after SynCom administration.
	Ileum					Cecum
	D07	D14	D21	D28	D35	D07	D14	D21	D28	D35
Limosilactobacillus reuteri	7	7	7	7	7	7	7	3	6	7
Bacillus velezensis	0	0	0	0	0	0	0	0	0	0
Enterococcus faecium	7	5	7	7	7	7	5	7	7	7
Megamonas funiformis	0	0	0	0	0	0	0	0	0	0
Romboutsia lituseburensis	7	5	3	5	3	7	6	5	7	7
Anaerostipes caccae	0	0	0	0	0	0	0	0	0	0
Bacteroides xylanisolvens	0	3	0	1	0	0	7	7	7	7
Bifidobacterium pullorum	1	1	1	0	0	0	1	0	1	0
Enterobacter sp.	1	0	1	0	0	1	0	0	0	0
Akkermansia muciniphila	0	0	0	2	0	0	1	4	6	5
Note: Numbers indicate the occurrence of the species across multiple samples (n=7). This analysis was performed by aligning the 16S rRNA gene sequences of SynCom members with the amplicon sequencing data, using a sequence identity threshold of at least 97%.

## Sheet: Table S7
Table S7. Basic information of all SFB strains.
	BioProject	BioSample	Assembly Accession	Organism Scientific Name	Host	Sampling Site	Geographic Location	Size	Level
GCA_000225365.2_ASM22536v2_genomic	PRJNA71495	SAMN02470737	GCA_000225365.2	Candidatus Arthromitus sp. SFB-mouse-NYU	Mouse	Feces	USA	1569870	Contig
GCA_000252665.2_ASM25266v2_genomic	PRJNA68497	SAMN00630892	GCA_000252665.2	Candidatus Arthromitus sp. SFB-1	Mouse	Feces	USA	1270266	Contig
GCA_000252685.2_ASM25268v2_genomic	PRJNA68847	SAMN00630893	GCA_000252685.2	Candidatus Arthromitus sp. SFB-2	Mouse	Feces	USA	1135256	Contig
GCA_000252705.2_ASM25270v2_genomic	PRJNA69901	SAMN00630894	GCA_000252705.2	Candidatus Arthromitus sp. SFB-3	Mouse	Feces	USA	951018	Contig
GCA_000252725.2_ASM25272v2_genomic	PRJNA69905	SAMN00631070	GCA_000252725.2	Candidatus Arthromitus sp. SFB-4	Mouse	Feces	USA	1342792	Contig
GCA_000252745.2_ASM25274v2_genomic	PRJNA69909	SAMN00631071	GCA_000252745.2	Candidatus Arthromitus sp. SFB-5	Mouse	Feces	USA	928724	Contig
GCA_000252765.2_ASM25276v2_genomic	PRJNA69911	SAMN02471013	GCA_000252765.2	Candidatus Arthromitus sp. SFB-co	Mouse	Feces	USA	1529780	Contig
GCA_000252785.2_ASM25278v2_genomic	PRJNA76365	SAMN02471012	GCA_000252785.2	Candidatus Arthromitus sp. SFB-mouse-SU	Mouse	Feces	USA	1566160	Contig
GCA_000270205.1_ASM27020v1_genomic	PRJDA66727	SAMD00060989	GCA_000270205.1	Candidatus Arthromitus sp. SFB-mouse-Japan	Mouse	Cecum	Japan	1620005	Complete Genome
GCA_000283555.1_ASM28355v1_genomic	PRJDA67837	SAMD00016607	GCA_000283555.1	Candidatus Arthromitus sp. SFB-rat-Yit	Rat	Cecum	Japan	1515556	Complete Genome
GCA_000284435.1_ASM28443v1_genomic	PRJDA67835	SAMD00016606	GCA_000284435.1	Candidatus Arthromitus sp. SFB-mouse-Yit	Mouse	Feces	Japan	1586397	Complete Genome
GCA_000709435.1_ASM70943v1_genomic	PRJNA252553	SAMN02851311	GCA_000709435.1	Candidatus Arthromitus sp. SFB-mouse-NL	Mouse	Cecum	France	1654902	Complete Genome
GCA_001655775.1_ASM165577v1_genomic	PRJNA319431	SAMN04889864	GCA_001655775.1	Candidatus Arthromitus sp. SFB-turkey	Turkey	Ileum	USA	1631326	Scaffold
GCA_009771005.1_ASM977100v1_genomic	PRJNA562883	SAMN12657733	GCA_009771005.1	Candidatus Arthromitus sp. GSU	Mouse	Feces	USA	1392162	Contig
GCA_009771015.1_ASM977101v1_genomic	PRJNA562885	SAMN12657807	GCA_009771015.1	Candidatus Arthromitus sp. Pasteur	Mouse	Feces	USA	1586398	Scaffold
GCA_904395775.1_Coassembly_mag_260_genomic	PRJEB33338	SAMEA7202514	GCA_904395775.1	Candidatus Arthromitus sp. SFB-turkey	Turkey	Cecum	UK	1475102	Contig
GCA_910577695.1_MGBC105482_genomic	PRJEB45234	SAMEA8805095	GCA_910577695.1	uncultured Candidatus Arthromitus sp.	Mouse	Feces	Germany	1580686	Scaffold
GCA_932190865.1_0308_S_metabat.018_genomic	PRJEB50255	SAMEA13157019	GCA_932190865.1	uncultured Candidatus Arthromitus sp.	Mouse	Feces	China	1353852	Contig
GCA_937890765.1_ERR318697_bin.45_CONCOCT_v1.1_MAG_genomic	PRJEB51895	SAMEA14080637	GCA_937890765.1	uncultured Candidatus Arthromitus sp.	Cat	Feces	USA	1557784	Contig
GCA_946486135.1_ERR4303152_bin.5_MetaWRAP_v1.1_MAG_genomic	PRJEB55374	SAMEA110702567	GCA_946486135.1	uncultured Candidatus Arthromitus sp.	Chicken	Cecum	Spain	1290818	Contig
GCA_947041855.1_ERR8099107_bin.41_metawrap_v1.3_MAG_genomic	PRJEB55709	SAMEA111423490	GCA_947041855.1	uncultured Candidatus Arthromitus sp.	Mouse	Feces	China	1472401	Contig
GCA_947090625.1_SRR14038234_bin.77_metawrap_v1.3_MAG_genomic	PRJEB56117	SAMEA111491624	GCA_947090625.1	uncultured Candidatus Arthromitus sp.	Mouse	Feces	USA	1089728	Contig
GCA_947251455.1_ERR4647all_bin.16_MetaWRAP_v1.1_MAG_genomic	PRJEB55375	SAMEA111535104	GCA_947251455.1	uncultured Candidatus Arthromitus sp.	Chicken	Ileum	Spain	1841840	Contig
GCA_947296975.1_SRR19390413_bin.6_metawrap_v1.3_MAG_genomic	PRJEB56897	SAMEA111557540	GCA_947296975.1	uncultured Candidatus Arthromitus sp.	Mouse	Feces	USA	1506242	Contig
GCA_947570845.1_SRR15604567_bin.4_metawrap_v1.3_MAG_genomic	PRJEB58021	SAMEA112229362	GCA_947570845.1	uncultured Candidatus Arthromitus sp.	Mouse	Feces	China	1581602	Contig
GCA_947572675.1_SRR19759475_bin.68_metawrap_v1.3_MAG_genomic	PRJEB55801	SAMEA112223463	GCA_947572675.1	uncultured Candidatus Arthromitus sp.	Mouse	Feces	UK	1599123	Contig
GCA_947573155.1_SRR15730554_bin.57_metawrap_v1.3_MAG_genomic	PRJEB57835	SAMEA112234313	GCA_947573155.1	uncultured Candidatus Arthromitus sp.	Mouse	Feces	UK	1518830	Contig
GCA_949132495.1_single-wildmice_C1246.53_1675168437_genomic	PRJEB32890	SAMEA112444721	GCA_949132495.1	Candidatus Arthromitus sp. SFB-1	Mouse	Feces	Germany	1409484	Contig
GCA_949439845.1_extra-ERR2497914.13_1677795633_genomic	PRJEB32890	SAMEA112724039	GCA_949439845.1	Candidatus Arthromitus sp. SFB-1	Mouse	Feces	Germany	1409272	Contig
GCA_949439855.1_extra-ERR2497913.57_1677795629_genomic	PRJEB32890	SAMEA112724034	GCA_949439855.1	Candidatus Arthromitus sp. SFB-1	Mouse	Feces	Germany	1541424	Contig
GCA_949747785.1_iMGMC-930_1678881664_genomic	PRJEB32890	SAMEA112816320	GCA_949747785.1	Candidatus Arthromitus sp. SFB-1	Mouse	Feces	Germany	1552435	Contig
GCA_963557745.1_ERS329817_bin110_genomic	PRJEB67522	SAMEA114501275	GCA_963557745.1	uncultured Candidatus Arthromitus sp.	Cat	Feces	USA	1586627	Contig
GCA_0191202351_ASM1912023v1_genomic	PRJNA543206	SAMN15816803	GCA_019120235.1	Candidatus Dwaynia gallinarum	Chicken	Feces	UK	1681852	Contig
GCA_029257525.1_ASM2925752v1_genomic	PRJNA735411	SAMN33569554	GCA_029257525.1	Candidatus Dwaynesavagella sp.	Sea lion	Feces	Chile	1355539	Contig
GCA_946568195.1_ERR6769751_bin.3_MetaWRAP_v1.1_MAG_genomic	PRJEB55375	SAMEA110745143	GCA_946568195.1	uncultured Candidatus Arthromitus sp.	Chicken	Ileum	Spain	1733102	Contig
GCA_017889345.1_ASM1788934v1_genomic	PRJNA715658	SAMN18359759	GCA_017889345.1	Clostridiales bacterium	Chicken	Feces	Austria	1655950	Contig
SFB_merged	-	-	-	SFB-human-IMAG	Human	Ileum	Sweden	1314549	Contig
Maxbin_bin.2	-	-	-	Candidatus Arthromitus sp. SFB-chicken-1	Chicken	Ileum	China	1759061	Contig
Concoct_bin.1	-	-	-	Candidatus Arthromitus sp. SFB-chicken-2	Chicken	Ileum	China	1572202	Contig

## Sheet: Table S8
Table S8. Genome features of eight SFB strains.
	SFB-chicken-1 (assembly)	SFB-chicken-2 (assembly)	SFB-turkey (GCA_001655775.1)	SFB-rat	SFB-mouse (GCA_000709435.1)	SFB-human	SFB-cat (GCA_963557745.1)	SFB-sealion
Contigs	54	197	41	1	1	153	30	272
Bases	1759061	1572202	1631326	1515556	1654902	1314549	1586627	1355539
CDS	1678	1499	1570	1397	1592	1276	1505	1206
rRNA	0	0	1	16	15	2	0	0
Repeat region	0	0	1	1	2	0	2	3
tRNA	54	15	33	39	39	28	37	24
tmRNA	1	1	1	1	1	1	1	0
Hypothetical protein	772	692	685	559	737	557	640	527
Proteins with Functional Assignments	906	807	885	838	855	719	865	679
Proteins with Functional Assignments (%)	53.9928	53.8359	56.3694	59.9857	53.706	56.348	57.4751	56.3018

## Sheet: Table S9
Table S9. Proteins with functional assignments of eight SFB strains.
SFB-chicken-1 (assembly)	SFB-chicken-2 (assembly)	SFB-turkey (GCA_001655775.1)	SFB-rat	SFB-mouse (GCA_000709435.1)	SFB-human	SFB-cat (GCA_963557745.1)	SFB-sealion
[FeFe] hydrogenase maturase subunit HydE	[FeFe] hydrogenase maturase subunit HydE	[FeFe] hydrogenase maturase subunit HydE	[FeFe] hydrogenase maturase subunit HydE	[FeFe] hydrogenase maturase subunit HydE	[Ribosomal protein S18]-alanine N-acetyltransferase	[Ribosomal protein S18]-alanine N-acetyltransferase	1,2-beta-oligoglucan phosphorylase
[Ribosomal protein S18]-alanine N-acetyltransferase	[Ribosomal protein S18]-alanine N-acetyltransferase	[Ribosomal protein S18]-alanine N-acetyltransferase	[Ribosomal protein S18]-alanine N-acetyltransferase	[Ribosomal protein S18]-alanine N-acetyltransferase	1,2-beta-oligoglucan phosphorylase	1,2-beta-oligoglucan phosphorylase	1,2-beta-oligoglucan phosphorylase
1,2-beta-oligoglucan phosphorylase	1,2-beta-oligoglucan phosphorylase	1,2-beta-oligoglucan phosphorylase	1,2-beta-oligoglucan phosphorylase	1,2-beta-oligoglucan phosphorylase	1,4-dihydroxy-2-naphthoyl-CoA hydrolase	10 kDa chaperonin	10 kDa chaperonin
10 kDa chaperonin	10 kDa chaperonin	10 kDa chaperonin	1,4-dihydroxy-2-naphthoyl-CoA hydrolase	1,4-dihydroxy-2-naphthoyl-CoA hydrolase	10 kDa chaperonin	16S rRNA (adenine(1408)-N(1))-methyltransferase	16S rRNA (adenine(1408)-N(1))-methyltransferase
16S rRNA (adenine(1408)-N(1))-methyltransferase	16S/23S rRNA (cytidine-2'-O)-methyltransferase TlyA	16S rRNA (adenine(1408)-N(1))-methyltransferase	10 kDa chaperonin	10 kDa chaperonin	16S rRNA (adenine(1408)-N(1))-methyltransferase	16S/23S rRNA (cytidine-2'-O)-methyltransferase TlyA	1-deoxy-D-xylulose 5-phosphate reductoisomerase
16S/23S rRNA (cytidine-2'-O)-methyltransferase TlyA	1-deoxy-D-xylulose 5-phosphate reductoisomerase	16S/23S rRNA (cytidine-2'-O)-methyltransferase TlyA	16S rRNA (adenine(1408)-N(1))-methyltransferase	16S rRNA (adenine(1408)-N(1))-methyltransferase	16S/23S rRNA (cytidine-2'-O)-methyltransferase TlyA	1-deoxy-D-xylulose 5-phosphate reductoisomerase	2,3-bisphosphoglycerate-independent phosphoglycerate mutase
1-deoxy-D-xylulose 5-phosphate reductoisomerase	1-deoxy-D-xylulose-5-phosphate synthase	1-deoxy-D-xylulose 5-phosphate reductoisomerase	16S/23S rRNA (cytidine-2'-O)-methyltransferase TlyA	16S/23S rRNA (cytidine-2'-O)-methyltransferase TlyA	1-deoxy-D-xylulose 5-phosphate reductoisomerase	1-deoxy-D-xylulose-5-phosphate synthase	23S rRNA (uridine(2479)-2'-O)-methyltransferase
1-deoxy-D-xylulose-5-phosphate synthase	1-hydroxycarotenoid 3,4-desaturase	1-deoxy-D-xylulose-5-phosphate synthase	1-deoxy-D-xylulose 5-phosphate reductoisomerase	1-deoxy-D-xylulose 5-phosphate reductoisomerase	1-deoxy-D-xylulose-5-phosphate synthase	2,3,4,5-tetrahydropyridine-2,6-dicarboxylate N-acetyltransferase	2-C-methyl-D-erythritol 2,4-cyclodiphosphate synthase
2,3,4,5-tetrahydropyridine-2,6-dicarboxylate N-acetyltransferase	2,3,4,5-tetrahydropyridine-2,6-dicarboxylate N-acetyltransferase	1-deoxy-D-xylulose-5-phosphate synthase	1-deoxy-D-xylulose-5-phosphate synthase	1-deoxy-D-xylulose-5-phosphate synthase	2,3-bisphosphoglycerate-independent phosphoglycerate mutase	2,3-bisphosphoglycerate-independent phosphoglycerate mutase	2-oxoglutarate oxidoreductase subunit KorB
2,3,4,5-tetrahydropyridine-2,6-dicarboxylate N-acetyltransferase	2,3-bisphosphoglycerate-independent phosphoglycerate mutase	2,3,4,5-tetrahydropyridine-2,6-dicarboxylate N-acetyltransferase	2,3,4,5-tetrahydropyridine-2,6-dicarboxylate N-acetyltransferase	1-deoxyxylulose-5-phosphate synthase YajO	23S rRNA (uridine(2479)-2'-O)-methyltransferase	2',3'-cyclic-nucleotide 2'-phosphodiesterase/3'-nucleotidase	30S ribosomal protein S1
2,3-bisphosphoglycerate-independent phosphoglycerate mutase	23S rRNA (uracil-C(5))-methyltransferase RlmCD	2,3-bisphosphoglycerate-independent phosphoglycerate mutase	2,3-bisphosphoglycerate-independent phosphoglycerate mutase	1-deoxyxylulose-5-phosphate synthase YajO	2-C-methyl-D-erythritol 2,4-cyclodiphosphate synthase	23S rRNA (guanosine-2'-O-)-methyltransferase RlmB	30S ribosomal protein S11
23S rRNA (uracil-C(5))-methyltransferase RlmCD	23S rRNA (uridine(2479)-2'-O)-methyltransferase	23S rRNA (uracil-C(5))-methyltransferase RlmCD	23S rRNA (uracil-C(5))-methyltransferase RlmCD	1-deoxyxylulose-5-phosphate synthase YajO	2-C-methyl-D-erythritol 4-phosphate cytidylyltransferase	23S rRNA (uracil-C(5))-methyltransferase RlmCD	30S ribosomal protein S13
23S rRNA (uridine(2479)-2'-O)-methyltransferase	2-C-methyl-D-erythritol 2,4-cyclodiphosphate synthase	23S rRNA (uracil-C(5))-methyltransferase RlmCD	23S rRNA (uracil-C(5))-methyltransferase RlmCD	2,3,4,5-tetrahydropyridine-2,6-dicarboxylate N-acetyltransferase	3',5'-cyclic adenosine monophosphate phosphodiesterase CpdA	23S rRNA (uracil-C(5))-methyltransferase RlmCD	30S ribosomal protein S15
23S rRNA 5-hydroxycytidine synthase	2-C-methyl-D-erythritol 4-phosphate cytidylyltransferase	23S rRNA (uridine(2479)-2'-O)-methyltransferase	23S rRNA (uridine(2479)-2'-O)-methyltransferase	2,3-bisphosphoglycerate-independent phosphoglycerate mutase	30S ribosomal protein S10	2-C-methyl-D-erythritol 2,4-cyclodiphosphate synthase	30S ribosomal protein S21
2-C-methyl-D-erythritol 2,4-cyclodiphosphate synthase	3',5'-cyclic adenosine monophosphate phosphodiesterase CpdA	23S rRNA 5-hydroxycytidine synthase	2-C-methyl-D-erythritol 2,4-cyclodiphosphate synthase	23S rRNA (uracil-C(5))-methyltransferase RlmCD	30S ribosomal protein S11	2-C-methyl-D-erythritol 4-phosphate cytidylyltransferase	30S ribosomal protein S4
2-C-methyl-D-erythritol 4-phosphate cytidylyltransferase	30S ribosomal protein S1	2-C-methyl-D-erythritol 2,4-cyclodiphosphate synthase	2-C-methyl-D-erythritol 4-phosphate cytidylyltransferase	23S rRNA (uracil-C(5))-methyltransferase RlmCD	30S ribosomal protein S12	2-oxoglutarate carboxylase large subunit	30S ribosomal protein S5
2-oxoglutarate oxidoreductase subunit KorB	30S ribosomal protein S10	2-C-methyl-D-erythritol 4-phosphate cytidylyltransferase	2-oxoglutarate oxidoreductase subunit KorA	23S rRNA (uridine(2479)-2'-O)-methyltransferase	30S ribosomal protein S13	2-oxoglutarate oxidoreductase subunit KorA	30S ribosomal protein S6
3',5'-cyclic adenosine monophosphate phosphodiesterase CpdA	30S ribosomal protein S11	2-oxoglutarate oxidoreductase subunit KorB	2-oxoglutarate oxidoreductase subunit KorB	2-C-methyl-D-erythritol 2,4-cyclodiphosphate synthase	30S ribosomal protein S14 type Z	2-oxoglutarate oxidoreductase subunit KorB	30S ribosomal protein S9
30S ribosomal protein S1	30S ribosomal protein S12	3',5'-cyclic adenosine monophosphate phosphodiesterase CpdA	3',5'-cyclic adenosine monophosphate phosphodiesterase CpdA	2-C-methyl-D-erythritol 4-phosphate cytidylyltransferase	30S ribosomal protein S15	3',5'-cyclic adenosine monophosphate phosphodiesterase CpdA	33 kDa chaperonin
30S ribosomal protein S10	30S ribosomal protein S13	30S ribosomal protein S1	30S ribosomal protein S1	2-oxoglutarate oxidoreductase subunit KorA	30S ribosomal protein S16	30S ribosomal protein S1	3'-5' exoribonuclease YhaM
30S ribosomal protein S11	30S ribosomal protein S14 type Z	30S ribosomal protein S10	30S ribosomal protein S10	2-oxoglutarate oxidoreductase subunit KorB	30S ribosomal protein S17	30S ribosomal protein S10	3-hydroxyacyl-[acyl-carrier-protein] dehydratase FabZ
30S ribosomal protein S13	30S ribosomal protein S15	30S ribosomal protein S11	30S ribosomal protein S11	3',5'-cyclic adenosine monophosphate phosphodiesterase CpdA	30S ribosomal protein S19	30S ribosomal protein S11	3-oxoacyl-[acyl-carrier-protein] reductase FabG
30S ribosomal protein S14 type Z	30S ribosomal protein S16	30S ribosomal protein S12	30S ribosomal protein S12	30S ribosomal protein S1	30S ribosomal protein S2	30S ribosomal protein S12	3-oxoacyl-[acyl-carrier-protein] synthase 2
30S ribosomal protein S15	30S ribosomal protein S17	30S ribosomal protein S13	30S ribosomal protein S13	30S ribosomal protein S10	30S ribosomal protein S20	30S ribosomal protein S13	3-oxoacyl-[acyl-carrier-protein] synthase 3
30S ribosomal protein S16	30S ribosomal protein S19	30S ribosomal protein S14 type Z	30S ribosomal protein S14	30S ribosomal protein S11	30S ribosomal protein S21	30S ribosomal protein S14 type Z	4,4'-diaponeurosporen-aldehyde dehydrogenase
30S ribosomal protein S17	30S ribosomal protein S2	30S ribosomal protein S15	30S ribosomal protein S15	30S ribosomal protein S12	30S ribosomal protein S3	30S ribosomal protein S15	4,4'-diaponeurosporen-aldehyde dehydrogenase
30S ribosomal protein S19	30S ribosomal protein S20	30S ribosomal protein S16	30S ribosomal protein S16	30S ribosomal protein S13	30S ribosomal protein S4	30S ribosomal protein S16	4,4'-diaponeurosporen-aldehyde dehydrogenase
30S ribosomal protein S2	30S ribosomal protein S21	30S ribosomal protein S17	30S ribosomal protein S17	30S ribosomal protein S14	30S ribosomal protein S5	30S ribosomal protein S17	4-diphosphocytidyl-2-C-methyl-D-erythritol kinase
30S ribosomal protein S20	30S ribosomal protein S3	30S ribosomal protein S19	30S ribosomal protein S19	30S ribosomal protein S15	30S ribosomal protein S7	30S ribosomal protein S19	4-hydroxy-3-methylbut-2-en-1-yl diphosphate synthase (flavodoxin)
30S ribosomal protein S21	30S ribosomal protein S4	30S ribosomal protein S2	30S ribosomal protein S2	30S ribosomal protein S16	30S ribosomal protein S8	30S ribosomal protein S2	4-hydroxy-tetrahydrodipicolinate reductase
30S ribosomal protein S3	30S ribosomal protein S5	30S ribosomal protein S20	30S ribosomal protein S20	30S ribosomal protein S17	30S ribosomal protein S9	30S ribosomal protein S20	4-hydroxy-tetrahydrodipicolinate synthase
30S ribosomal protein S4	30S ribosomal protein S6	30S ribosomal protein S21	30S ribosomal protein S21	30S ribosomal protein S19	33 kDa chaperonin	30S ribosomal protein S21	50S ribosomal protein L13
30S ribosomal protein S5	30S ribosomal protein S7	30S ribosomal protein S3	30S ribosomal protein S3	30S ribosomal protein S2	3'-5' exoribonuclease YhaM	30S ribosomal protein S3	50S ribosomal protein L15
30S ribosomal protein S6	30S ribosomal protein S8	30S ribosomal protein S4	30S ribosomal protein S4	30S ribosomal protein S20	3'-5' exoribonuclease YhaM	30S ribosomal protein S4	50S ribosomal protein L17
30S ribosomal protein S8	30S ribosomal protein S9	30S ribosomal protein S5	30S ribosomal protein S5	30S ribosomal protein S21	3-dehydroquinate dehydratase	30S ribosomal protein S5	50S ribosomal protein L20
30S ribosomal protein S9	33 kDa chaperonin	30S ribosomal protein S6	30S ribosomal protein S6	30S ribosomal protein S3	3-dehydroquinate synthase	30S ribosomal protein S6	50S ribosomal protein L21
33 kDa chaperonin	3-dehydroquinate dehydratase	30S ribosomal protein S7	30S ribosomal protein S7	30S ribosomal protein S4	3-hydroxyacyl-[acyl-carrier-protein] dehydratase FabZ	30S ribosomal protein S7	50S ribosomal protein L25
3'-5' exoribonuclease YhaM	3-dehydroquinate synthase	30S ribosomal protein S8	30S ribosomal protein S8	30S ribosomal protein S5	3-oxoacyl-[acyl-carrier-protein] reductase FabG	30S ribosomal protein S8	50S ribosomal protein L27
3-dehydro-bile acid delta(4,6)-reductase	3-hydroxyacyl-[acyl-carrier-protein] dehydratase FabZ	30S ribosomal protein S9	30S ribosomal protein S9	30S ribosomal protein S6	3-oxoacyl-[acyl-carrier-protein] reductase FabG	30S ribosomal protein S9	50S ribosomal protein L30
3-dehydroquinate dehydratase	3-oxoacyl-[acyl-carrier-protein] reductase FabG	33 kDa chaperonin	33 kDa chaperonin	30S ribosomal protein S7	3-oxoacyl-[acyl-carrier-protein] synthase 2	33 kDa chaperonin	50S ribosomal protein L31
3-dehydroquinate synthase	3-oxoacyl-[acyl-carrier-protein] reductase FabG	3'-5' exoribonuclease YhaM	3'-5' exoribonuclease YhaM	30S ribosomal protein S8	3-oxoacyl-[acyl-carrier-protein] synthase 3	3'-5' exoribonuclease YhaM	50S ribosomal protein L32
3-hydroxyacyl-[acyl-carrier-protein] dehydratase FabZ	3-oxoacyl-[acyl-carrier-protein] synthase 2	3-dehydroquinate dehydratase	3-dehydroquinate dehydratase	30S ribosomal protein S9	3-phosphoshikimate 1-carboxyvinyltransferase 1	3-alpha-hydroxycholanate dehydrogenase (NADP(+))	50S ribosomal protein L34
3-oxoacyl-[acyl-carrier-protein] reductase FabG	3-oxoacyl-[acyl-carrier-protein] synthase 3	3-dehydroquinate synthase	3-dehydroquinate synthase	33 kDa chaperonin	4,4'-diaponeurosporen-aldehyde dehydrogenase	3-dehydroquinate dehydratase	50S ribosomal protein L35
3-oxoacyl-[acyl-carrier-protein] reductase FabG	3-phosphoshikimate 1-carboxyvinyltransferase 1	3-hydroxyacyl-[acyl-carrier-protein] dehydratase FabZ	3-hydroxyacyl-[acyl-carrier-protein] dehydratase FabZ	3'-5' exoribonuclease YhaM	4-diphosphocytidyl-2-C-methyl-D-erythritol kinase	3-dehydroquinate synthase	50S ribosomal protein L36
3-oxoacyl-[acyl-carrier-protein] synthase 2	4,4'-diaponeurosporen-aldehyde dehydrogenase	3-oxoacyl-[acyl-carrier-protein] reductase FabG	3-oxoacyl-[acyl-carrier-protein] reductase FabG	3-dehydroquinate dehydratase	4-hydroxy-3-methylbut-2-en-1-yl diphosphate synthase (flavodoxin)	3-hydroxyacyl-[acyl-carrier-protein] dehydratase FabZ	50S ribosomal protein L9
3-oxoacyl-[acyl-carrier-protein] synthase 3	4,4'-diapophytoene desaturase (4,4'-diapolycopene-forming)	3-oxoacyl-[acyl-carrier-protein] reductase FabG	3-oxoacyl-[acyl-carrier-protein] reductase FabG	3-dehydroquinate synthase	4-hydroxy-3-methylbut-2-enyl diphosphate reductase	3-oxoacyl-[acyl-carrier-protein] reductase FabG	5-amino-6-(5-phospho-D-ribitylamino)uracil phosphatase YcsE
3-phosphoshikimate 1-carboxyvinyltransferase 1	4-diphosphocytidyl-2-C-methyl-D-erythritol kinase	3-oxoacyl-[acyl-carrier-protein] synthase 2	3-oxoacyl-[acyl-carrier-protein] synthase 2	3-hydroxyacyl-[acyl-carrier-protein] dehydratase FabZ	4-hydroxy-tetrahydrodipicolinate reductase	3-oxoacyl-[acyl-carrier-protein] reductase FabG	5-amino-6-(5-phospho-D-ribitylamino)uracil phosphatase YwtE
4,4'-diaponeurosporen-aldehyde dehydrogenase	4-hydroxy-3-methylbut-2-en-1-yl diphosphate synthase (flavodoxin)	3-oxoacyl-[acyl-carrier-protein] synthase 3	3-oxoacyl-[acyl-carrier-protein] synthase 3	3-oxoacyl-[acyl-carrier-protein] reductase FabG	4-hydroxy-tetrahydrodipicolinate synthase	3-oxoacyl-[acyl-carrier-protein] synthase 2	60 kDa chaperonin
4-diphosphocytidyl-2-C-methyl-D-erythritol kinase	4-hydroxy-tetrahydrodipicolinate reductase	3-phosphoshikimate 1-carboxyvinyltransferase 1	3-phosphoshikimate 1-carboxyvinyltransferase	3-oxoacyl-[acyl-carrier-protein] reductase FabG	50S ribosomal protein L1	3-oxoacyl-[acyl-carrier-protein] synthase 3	6-phospho-beta-galactosidase
4-hydroxy-3-methylbut-2-en-1-yl diphosphate synthase (flavodoxin)	4-hydroxy-tetrahydrodipicolinate synthase	4,4'-diaponeurosporen-aldehyde dehydrogenase	4,4'-diaponeurosporen-aldehyde dehydrogenase	3-oxoacyl-[acyl-carrier-protein] synthase 2	50S ribosomal protein L10	3-phosphoshikimate 1-carboxyvinyltransferase	6-phospho-beta-glucosidase GmuD
4-hydroxy-3-methylbut-2-enyl diphosphate reductase	50S ribosomal protein L1	4-diphosphocytidyl-2-C-methyl-D-erythritol kinase	4-diphosphocytidyl-2-C-methyl-D-erythritol kinase	3-oxoacyl-[acyl-carrier-protein] synthase 3	50S ribosomal protein L11	4,4'-diaponeurosporen-aldehyde dehydrogenase	6-phosphogluconate dehydrogenase, NAD(+)-dependent, decarboxylating
4-hydroxy-tetrahydrodipicolinate reductase	50S ribosomal protein L10	4-hydroxy-3-methylbut-2-en-1-yl diphosphate synthase (flavodoxin)	4-hydroxy-3-methylbut-2-en-1-yl diphosphate synthase (flavodoxin)	3-phosphoshikimate 1-carboxyvinyltransferase 1	50S ribosomal protein L13	4-diphosphocytidyl-2-C-methyl-D-erythritol kinase	8-amino-7-oxononanoate synthase
4-hydroxy-tetrahydrodipicolinate synthase	50S ribosomal protein L11	4-hydroxy-3-methylbut-2-enyl diphosphate reductase	4-hydroxy-3-methylbut-2-enyl diphosphate reductase	4,4'-diaponeurosporen-aldehyde dehydrogenase	50S ribosomal protein L14	4-hydroxy-3-methylbut-2-en-1-yl diphosphate synthase (flavodoxin)	Acetate kinase
50S ribosomal protein L13	50S ribosomal protein L13	4-hydroxy-tetrahydrodipicolinate reductase	4-hydroxy-tetrahydrodipicolinate reductase	4-diphosphocytidyl-2-C-methyl-D-erythritol kinase	50S ribosomal protein L15	4-hydroxy-3-methylbut-2-enyl diphosphate reductase	Acetyl-coenzyme A carboxylase carboxyl transferase subunit alpha
50S ribosomal protein L14	50S ribosomal protein L14	4-hydroxy-tetrahydrodipicolinate synthase	4-hydroxy-tetrahydrodipicolinate synthase	4-hydroxy-3-methylbut-2-en-1-yl diphosphate synthase (flavodoxin)	50S ribosomal protein L16	4-hydroxy-tetrahydrodipicolinate reductase	Acetyl-coenzyme A carboxylase carboxyl transferase subunit beta
50S ribosomal protein L15	50S ribosomal protein L15	50S ribosomal protein L1	50S ribosomal protein L1	4-hydroxy-3-methylbut-2-enyl diphosphate reductase	50S ribosomal protein L17	4-hydroxy-tetrahydrodipicolinate synthase	Acyl carrier protein
50S ribosomal protein L16	50S ribosomal protein L16	50S ribosomal protein L10	50S ribosomal protein L10	4-hydroxy-tetrahydrodipicolinate reductase	50S ribosomal protein L18	50S ribosomal protein L1	Acyl-CoA thioesterase YbgC
50S ribosomal protein L17	50S ribosomal protein L17	50S ribosomal protein L11	50S ribosomal protein L11	4-hydroxy-tetrahydrodipicolinate synthase	50S ribosomal protein L19	50S ribosomal protein L10	Adaptive-response sensory-kinase SasA
50S ribosomal protein L18	50S ribosomal protein L18	50S ribosomal protein L13	50S ribosomal protein L13	50S ribosomal protein L1	50S ribosomal protein L2	50S ribosomal protein L11	Adaptive-response sensory-kinase SasA
50S ribosomal protein L19	50S ribosomal protein L2	50S ribosomal protein L14	50S ribosomal protein L14	50S ribosomal protein L10	50S ribosomal protein L20	50S ribosomal protein L13	Adenine deaminase
50S ribosomal protein L2	50S ribosomal protein L20	50S ribosomal protein L15	50S ribosomal protein L15	50S ribosomal protein L11	50S ribosomal protein L21	50S ribosomal protein L14	Adenine phosphoribosyltransferase
50S ribosomal protein L20	50S ribosomal protein L21	50S ribosomal protein L16	50S ribosomal protein L16	50S ribosomal protein L13	50S ribosomal protein L22	50S ribosomal protein L15	Adenosylmethionine-8-amino-7-oxononanoate aminotransferase
50S ribosomal protein L21	50S ribosomal protein L22	50S ribosomal protein L17	50S ribosomal protein L17	50S ribosomal protein L14	50S ribosomal protein L23	50S ribosomal protein L16	Adenylate kinase
50S ribosomal protein L22	50S ribosomal protein L23	50S ribosomal protein L18	50S ribosomal protein L18	50S ribosomal protein L15	50S ribosomal protein L24	50S ribosomal protein L17	Adenylosuccinate lyase
50S ribosomal protein L23	50S ribosomal protein L24	50S ribosomal protein L19	50S ribosomal protein L19	50S ribosomal protein L16	50S ribosomal protein L25	50S ribosomal protein L18	Adenylosuccinate synthetase
50S ribosomal protein L24	50S ribosomal protein L27	50S ribosomal protein L2	50S ribosomal protein L2	50S ribosomal protein L17	50S ribosomal protein L27	50S ribosomal protein L19	Alanine racemase 1
50S ribosomal protein L27	50S ribosomal protein L28	50S ribosomal protein L20	50S ribosomal protein L20	50S ribosomal protein L18	50S ribosomal protein L28	50S ribosomal protein L2	Alanine--tRNA ligase
50S ribosomal protein L28	50S ribosomal protein L29	50S ribosomal protein L21	50S ribosomal protein L21	50S ribosomal protein L19	50S ribosomal protein L29	50S ribosomal protein L20	Aldo-keto reductase IolS
50S ribosomal protein L29	50S ribosomal protein L3	50S ribosomal protein L22	50S ribosomal protein L22	50S ribosomal protein L2	50S ribosomal protein L3	50S ribosomal protein L21	Aminopeptidase S
50S ribosomal protein L3	50S ribosomal protein L30	50S ribosomal protein L23	50S ribosomal protein L23	50S ribosomal protein L20	50S ribosomal protein L30	50S ribosomal protein L22	Aminopyrimidine aminohydrolase
50S ribosomal protein L30	50S ribosomal protein L31	50S ribosomal protein L24	50S ribosomal protein L24	50S ribosomal protein L21	50S ribosomal protein L31	50S ribosomal protein L23	Anti-sigma F factor
50S ribosomal protein L31	50S ribosomal protein L32	50S ribosomal protein L27	50S ribosomal protein L27	50S ribosomal protein L22	50S ribosomal protein L32	50S ribosomal protein L24	apo-citrate lyase phosphoribosyl-dephospho-CoA transferase
50S ribosomal protein L32	50S ribosomal protein L33 1	50S ribosomal protein L28	50S ribosomal protein L28	50S ribosomal protein L23	50S ribosomal protein L33	50S ribosomal protein L27	Apulose-4-phosphate transketolase subunit A
50S ribosomal protein L35	50S ribosomal protein L34	50S ribosomal protein L29	50S ribosomal protein L29	50S ribosomal protein L24	50S ribosomal protein L34	50S ribosomal protein L28	Apulose-4-phosphate transketolase subunit B
50S ribosomal protein L36	50S ribosomal protein L35	50S ribosomal protein L3	50S ribosomal protein L3	50S ribosomal protein L27	50S ribosomal protein L35	50S ribosomal protein L29	Arginine decarboxylase
50S ribosomal protein L4	50S ribosomal protein L36	50S ribosomal protein L30	50S ribosomal protein L30	50S ribosomal protein L28	50S ribosomal protein L36	50S ribosomal protein L3	Arginine--tRNA ligase
50S ribosomal protein L5	50S ribosomal protein L4	50S ribosomal protein L31	50S ribosomal protein L31	50S ribosomal protein L29	50S ribosomal protein L4	50S ribosomal protein L30	Asparagine synthetase [glutamine-hydrolyzing] 3
50S ribosomal protein L6	50S ribosomal protein L5	50S ribosomal protein L32	50S ribosomal protein L32	50S ribosomal protein L3	50S ribosomal protein L5	50S ribosomal protein L31	Asparagine--tRNA ligase
50S ribosomal protein L9	50S ribosomal protein L6	50S ribosomal protein L33 1	50S ribosomal protein L33 1	50S ribosomal protein L30	50S ribosomal protein L6	50S ribosomal protein L32	Aspartate aminotransferase
5-amino-6-(5-phospho-D-ribitylamino)uracil phosphatase YcsE	50S ribosomal protein L7/L12	50S ribosomal protein L35	50S ribosomal protein L34	50S ribosomal protein L31	50S ribosomal protein L7/L12	50S ribosomal protein L33 1	Aspartate--ammonia ligase
5-amino-6-(5-phospho-D-ribitylamino)uracil phosphatase YwtE	50S ribosomal protein L9	50S ribosomal protein L36	50S ribosomal protein L35	50S ribosomal protein L32	50S ribosomal protein L9	50S ribosomal protein L34	Aspartate-semialdehyde dehydrogenase
5'-methylthioadenosine/S-adenosylhomocysteine nucleosidase	5-amino-6-(5-phospho-D-ribitylamino)uracil phosphatase YitU	50S ribosomal protein L4	50S ribosomal protein L36	50S ribosomal protein L33 2	5-amino-6-(5-phospho-D-ribitylamino)uracil phosphatase YwtE	50S ribosomal protein L35	Aspartate--tRNA ligase
60 kDa chaperonin	5-amino-6-(5-phospho-D-ribitylamino)uracil phosphatase YwtE	50S ribosomal protein L5	50S ribosomal protein L4	50S ribosomal protein L34	5'-methylthioadenosine/S-adenosylhomocysteine nucleosidase	50S ribosomal protein L36	Aspartokinase
6-carboxyhexanoate--CoA ligase	5'-methylthioadenosine/S-adenosylhomocysteine nucleosidase	50S ribosomal protein L6	50S ribosomal protein L5	50S ribosomal protein L35	60 kDa chaperonin	50S ribosomal protein L4	ATP-dependent Clp protease ATP-binding subunit ClpX
6-phospho-beta-glucosidase GmuD	60 kDa chaperonin	50S ribosomal protein L7/L12	50S ribosomal protein L6	50S ribosomal protein L36	6-carboxyhexanoate--CoA ligase	50S ribosomal protein L5	ATP-dependent Clp protease ATP-binding subunit ClpX
6-phosphogluconate dehydrogenase, NAD(+)-dependent, decarboxylating	6-carboxyhexanoate--CoA ligase	50S ribosomal protein L9	50S ribosomal protein L7/L12	50S ribosomal protein L4	6-phosphogluconate dehydrogenase, NAD(+)-dependent, decarboxylating	50S ribosomal protein L6	ATP-dependent Clp protease ATP-binding subunit ClpX
8-amino-7-oxononanoate synthase	6-phosphogluconate dehydrogenase, NAD(+)-dependent, decarboxylating	5-amino-6-(5-phospho-D-ribitylamino)uracil phosphatase YcsE	50S ribosomal protein L9	50S ribosomal protein L5	8-amino-7-oxononanoate synthase	50S ribosomal protein L7/L12	ATP-dependent Clp protease proteolytic subunit
Accessory gene regulator protein B	8-amino-7-oxononanoate synthase	5-amino-6-(5-phospho-D-ribitylamino)uracil phosphatase YwtE	5-amino-6-(5-phospho-D-ribitylamino)uracil phosphatase YwtE	50S ribosomal protein L6	Acetate kinase	50S ribosomal protein L9	ATP-dependent Clp protease proteolytic subunit
Acetate kinase	ABC transporter ATP-binding protein YxdL	5'-methylthioadenosine/S-adenosylhomocysteine nucleosidase	5'-methylthioadenosine/S-adenosylhomocysteine nucleosidase	50S ribosomal protein L7/L12	Acetyl-coenzyme A carboxylase carboxyl transferase subunit alpha	5-amino-6-(5-phospho-D-ribitylamino)uracil phosphatase YcsE	ATP-dependent dethiobiotin synthetase BioD 1
Acetyl-coenzyme A carboxylase carboxyl transferase subunit alpha	Accessory gene regulator protein B	60 kDa chaperonin	60 kDa chaperonin	50S ribosomal protein L9	Acetyl-coenzyme A carboxylase carboxyl transferase subunit beta	5'-methylthioadenosine/S-adenosylhomocysteine nucleosidase	ATP-dependent DNA helicase PcrA
Acetyl-coenzyme A carboxylase carboxyl transferase subunit beta	Acetate kinase	6-carboxyhexanoate--CoA ligase	6-phospho-beta-glucosidase GmuD	5-amino-6-(5-phospho-D-ribitylamino)uracil phosphatase YwtE	Acyl carrier protein	60 kDa chaperonin	ATP-dependent DNA helicase PcrA
Acetyltransferase	Acetyl-coenzyme A carboxylase carboxyl transferase subunit alpha	6-phospho-beta-glucosidase GmuD	6-phosphogluconate dehydrogenase, NAD(+)-dependent, decarboxylating	5-amino-6-(5-phospho-D-ribitylamino)uracil phosphatase YwtE	Adaptive-response sensory-kinase SasA	6-aminohexanoate-dimer hydrolase	ATP-dependent DNA helicase RecG
Acyl carrier protein	Acetyl-coenzyme A carboxylase carboxyl transferase subunit beta	6-phosphogluconate dehydrogenase, NAD(+)-dependent, decarboxylating	ABC transporter ATP-binding protein YxdL	5'-methylthioadenosine/S-adenosylhomocysteine nucleosidase	Adaptive-response sensory-kinase SasA	6-carboxyhexanoate--CoA ligase	ATP-dependent helicase/nuclease subunit A
Acyl-CoA thioester hydrolase YbgC	Acetyltransferase	8-amino-7-oxononanoate synthase	ABC transporter permease protein YxdM	60 kDa chaperonin	Adaptive-response sensory-kinase SasA	6-phospho-beta-galactosidase	ATP-dependent RecD-like DNA helicase
Adaptive-response sensory-kinase SasA	Acyl carrier protein	Accessory gene regulator protein B	Acetate kinase	6-phospho-beta-glucosidase GmuD	Adenine phosphoribosyltransferase	6-phospho-beta-glucosidase GmuD	ATP-dependent zinc metalloprotease FtsH
Adaptive-response sensory-kinase SasA	Acyl-CoA thioester hydrolase YbgC	Acetate kinase	Acetyl-coenzyme A carboxylase carboxyl transferase subunit alpha	6-phosphogluconate dehydrogenase, NAD(+)-dependent, decarboxylating	Adenosylmethionine-8-amino-7-oxononanoate aminotransferase	6-phosphogluconate dehydrogenase, NAD(+)-dependent, decarboxylating	A-type flagellin
Adaptive-response sensory-kinase SasA	Adaptive-response sensory-kinase SasA	Acetyl-coenzyme A carboxylase carboxyl transferase subunit alpha	Acetyl-coenzyme A carboxylase carboxyl transferase subunit beta	ABC transporter ATP-binding protein YxdL	Adenylate kinase	8-amino-7-oxononanoate synthase	Beta sliding clamp
Adenine deaminase	Adaptive-response sensory-kinase SasA	Acetyl-coenzyme A carboxylase carboxyl transferase subunit beta	Acyl carrier protein	ABC transporter permease protein YxdM	Alanine racemase	ABC transporter ATP-binding protein YxdL	Bifunctional ligase/repressor BirA
Adenine phosphoribosyltransferase	Adaptive-response sensory-kinase SasA	Acetyltransferase	Adaptive-response sensory-kinase SasA	Acetate kinase	Alanine racemase 1	ABC transporter permease protein YxdM	Bifunctional oligoribonuclease and PAP phosphatase NrnA
Adenosylmethionine-8-amino-7-oxononanoate aminotransferase	Adenine deaminase	Acyl carrier protein	Adaptive-response sensory-kinase SasA	Acetyl-coenzyme A carboxylase carboxyl transferase subunit alpha	Alanine--tRNA ligase	Acetate kinase	Bifunctional PGK/TIM
Adenylate kinase	Adenine deaminase	Acyl-CoA thioester hydrolase YbgC	Adaptive-response sensory-kinase SasA	Acetyl-coenzyme A carboxylase carboxyl transferase subunit beta	Aldo-keto reductase IolS	Acetyl-coenzyme A carboxylase carboxyl transferase subunit alpha	Bifunctional protein Aas
Adenylosuccinate lyase	Adenine phosphoribosyltransferase	Adaptive-response sensory-kinase SasA	Adaptive-response sensory-kinase SasA	Acyl carrier protein	Alginate biosynthesis protein AlgA	Acetyl-coenzyme A carboxylase carboxyl transferase subunit beta	Bifunctional protein Aas
Adenylosuccinate synthetase	Adenosylmethionine-8-amino-7-oxononanoate aminotransferase	Adaptive-response sensory-kinase SasA	Adenine deaminase	Adaptive-response sensory-kinase SasA	Alkaline phosphatase synthesis sensor protein PhoR	Acyl carrier protein	Bifunctional protein GlmU
Alanine racemase	Adenylate kinase	Adaptive-response sensory-kinase SasA	Adenine phosphoribosyltransferase	Adaptive-response sensory-kinase SasA	Alkyl hydroperoxide reductase C	Acyl-CoA thioester hydrolase YbgC	Bifunctional protein PyrR
Alanine racemase 1	Adenylosuccinate lyase	Adenine deaminase	Adenylate kinase	Adaptive-response sensory-kinase SasA	Anti-sigma F factor	Adaptive-response sensory-kinase SasA	Biosynthetic peptidoglycan transglycosylase
Alanine--tRNA ligase	Adenylosuccinate lyase	Adenine phosphoribosyltransferase	Adenylosuccinate lyase	Adenine deaminase	Anti-sigma-V factor RsiV	Adenine deaminase	Biotin carboxyl carrier protein of acetyl-CoA carboxylase
Aldehyde-alcohol dehydrogenase	Adenylosuccinate synthetase	Adenosylmethionine-8-amino-7-oxononanoate aminotransferase	Adenylosuccinate synthetase	Adenine phosphoribosyltransferase	Apulose-4-phosphate transketolase subunit A	Adenine phosphoribosyltransferase	Biotin carboxylase
Aldo-keto reductase IolS	Alanine racemase	Adenylate kinase	Alanine racemase	Adenylate kinase	Apulose-4-phosphate transketolase subunit B	Adenosylmethionine-8-amino-7-oxononanoate aminotransferase	Biotin synthase
Alginate biosynthesis protein AlgA	Alanine racemase 1	Adenylosuccinate lyase	Alanine racemase 1	Adenylosuccinate lyase	Arginase	Adenylate kinase	Branched-chain-amino-acid aminotransferase
Alginate biosynthesis protein AlgA	Alanine--tRNA ligase	Adenylosuccinate synthetase	Alanine--tRNA ligase	Adenylosuccinate synthetase	Arginine decarboxylase	Alanine racemase	Cadmium, zinc and cobalt-transporting ATPase
Alkaline shock protein 23	Aldo-keto reductase IolS	Alanine racemase	Aldehyde-alcohol dehydrogenase	Alanine racemase 1	Arginine decarboxylase	Alanine racemase 1	Cadmium, zinc and cobalt-transporting ATPase
Alkyl hydroperoxide reductase C	Alginate biosynthesis protein AlgA	Alanine racemase 1	Aldo-keto reductase IolS	Alanine racemase 1	Arginine repressor	Alanine--tRNA ligase	Cardiolipin synthase
Aminopeptidase S	Alkaline phosphatase synthesis sensor protein PhoR	Alanine--tRNA ligase	Alginate biosynthesis protein AlgA	Alanine--tRNA ligase	Arginine transport system permease protein ArtQ	Aldo-keto reductase IolS	Catalase
Anti-sigma F factor	Alkaline phosphatase synthesis transcriptional regulatory protein PhoP	Aldehyde-alcohol dehydrogenase	Alginate biosynthesis protein AlgA	Aldehyde-alcohol dehydrogenase	Arginine-binding extracellular protein ArtP	Alginate biosynthesis protein AlgA	CCA-adding enzyme
apo-citrate lyase phosphoribosyl-dephospho-CoA transferase	Anti-sigma F factor	Aldo-keto reductase IolS	Alkyl hydroperoxide reductase C	Alginate biosynthesis protein AlgA	Arginine--tRNA ligase	Alkaline phosphatase synthesis sensor protein PhoR	CDP-diacylglycerol--glycerol-3-phosphate 3-phosphatidyltransferase
Apulose-4-phosphate transketolase subunit A	Antitoxin SocA	Alginate biosynthesis protein AlgA	Anti-sigma F factor	Alkyl hydroperoxide reductase C	Aryl-phospho-beta-D-glucosidase BglA	Alkaline shock protein 23	Cell division ATP-binding protein FtsE
Apulose-4-phosphate transketolase subunit B	Antitoxin SocA	Alginate biosynthesis protein AlgA	apo-citrate lyase phosphoribosyl-dephospho-CoA transferase	Aminopeptidase S	Ascorbate-specific PTS system EIIB component	Alkyl hydroperoxide reductase C	Cell division protein DivIB
Arginase	Apulose-4-phosphate transketolase subunit A	Alkaline phosphatase synthesis transcriptional regulatory protein PhoP	Apulose-4-phosphate transketolase subunit A	Anti-sigma F factor	Ascorbate-specific PTS system EIIC component	Aminopeptidase S	Cell division protein FtsX
Arginine decarboxylase	Arginase	Alkaline shock protein 23	Apulose-4-phosphate transketolase subunit B	Apulose-4-phosphate transketolase subunit A	Ascorbate-specific PTS system EIIC component	Anti-sigma F factor	Cell division protein FtsZ
Arginine decarboxylase	Arginine decarboxylase	Alkyl hydroperoxide reductase C	Arginase	Apulose-4-phosphate transketolase subunit B	Asparagine synthetase [glutamine-hydrolyzing] 3	apo-citrate lyase phosphoribosyl-dephospho-CoA transferase	Cell division protein SepF
Arginine repressor	Arginine decarboxylase	Aminopeptidase S	Arginine decarboxylase	Arginase	Aspartate kinase Ask_LysC	Apulose-4-phosphate transketolase subunit A	Cell division protein SepF
Arginine transport system permease protein ArtQ	Arginine repressor	Anti-sigma F factor	Arginine decarboxylase	Arginine decarboxylase	Aspartate-semialdehyde dehydrogenase	Apulose-4-phosphate transketolase subunit B	Cell division protein ZapA
Arginine-binding extracellular protein ArtP	Arginine transport system permease protein ArtQ	apo-citrate lyase phosphoribosyl-dephospho-CoA transferase	Arginine repressor	Arginine decarboxylase	Aspartate--tRNA ligase	Arginase	Cell division topological specificity factor
Arginine--tRNA ligase	Arginine-binding extracellular protein ArtP	Apulose-4-phosphate transketolase subunit A	Arginine transport system permease protein ArtQ	Arginine repressor	Aspartokinase	Arginine decarboxylase	Cellobiose phosphorylase
Ascorbate-specific PTS system EIIA component	Arginine--tRNA ligase	Apulose-4-phosphate transketolase subunit B	Arginine-binding extracellular protein ArtP	Arginine transport ATP-binding protein ArtM	ATP-dependent 6-phosphofructokinase	Arginine decarboxylase	Cellobiose phosphorylase
Ascorbate-specific PTS system EIIA component	Arsenical-resistance protein Acr3	Arginase	Arginine--tRNA ligase	Arginine transport system permease protein ArtQ	ATP-dependent Clp protease ATP-binding subunit ClpX	Arginine repressor	Cellobiose phosphorylase
Ascorbate-specific PTS system EIIB component	Asparagine synthetase [glutamine-hydrolyzing] 3	Arginine decarboxylase	Ascorbate-specific PTS system EIIA component	Arginine-binding extracellular protein ArtP	ATP-dependent Clp protease proteolytic subunit	Arginine transport system permease protein ArtQ	Chemoreceptor glutamine deamidase CheD
Ascorbate-specific PTS system EIIC component	Asparagine--tRNA ligase	Arginine decarboxylase	Ascorbate-specific PTS system EIIA component	Arginine--tRNA ligase	ATP-dependent dethiobiotin synthetase BioD	Arginine--tRNA ligase	Chemoreceptor glutamine deamidase CheD
Ascorbate-specific PTS system EIIC component	Aspartate aminotransferase	Arginine repressor	Ascorbate-specific PTS system EIIB component	Aryl-phospho-beta-D-glucosidase BglC	ATP-dependent DNA helicase PcrA	Aryl-phospho-beta-D-glucosidase BglH	Chemotaxis protein CheA
Asparagine synthetase [glutamine-hydrolyzing] 3	Aspartate carbamoyltransferase	Arginine transport system permease protein ArtQ	Ascorbate-specific PTS system EIIC component	Aryl-phospho-beta-D-glucosidase BglC	ATP-dependent DNA helicase RecG	Ascorbate-specific PTS system EIIA component	Chemotaxis protein CheW
Asparagine--tRNA ligase	Aspartate-semialdehyde dehydrogenase	Arginine-binding extracellular protein ArtP	Ascorbate-specific PTS system EIIC component	Aryl-phospho-beta-D-glucosidase BglC	ATP-dependent helicase/deoxyribonuclease subunit B	Ascorbate-specific PTS system EIIB component	Chemotaxis protein CheW
Aspartate aminotransferase	Aspartokinase	Arginine--tRNA ligase	Asparagine synthetase [glutamine-hydrolyzing] 3	Ascorbate-specific PTS system EIIA component	ATP-dependent helicase/nuclease subunit A	Ascorbate-specific PTS system EIIC component	Chemotaxis protein CheW
Aspartate carbamoyltransferase	Aspartokinase	Ascorbate-specific PTS system EIIA component	Asparagine--tRNA ligase	Ascorbate-specific PTS system EIIA component	ATP-dependent RecD-like DNA helicase	Ascorbate-specific PTS system EIIC component	Chemotaxis protein CheY
Aspartate-semialdehyde dehydrogenase	ATP-dependent 6-phosphofructokinase	Ascorbate-specific PTS system EIIA component	Aspartate aminotransferase	Ascorbate-specific PTS system EIIB component	ATP-dependent zinc metalloprotease FtsH	Asparagine synthetase [glutamine-hydrolyzing] 3	Chemotaxis protein PomA
Aspartate--tRNA ligase	ATP-dependent Clp protease ATP-binding subunit ClpX	Ascorbate-specific PTS system EIIB component	Aspartate kinase Ask_LysC	Ascorbate-specific PTS system EIIC component	A-type flagellin	Asparagine--tRNA ligase	CheY-P phosphatase CheC
Aspartokinase	ATP-dependent Clp protease ATP-binding subunit ClpX	Ascorbate-specific PTS system EIIC component	Aspartate-semialdehyde dehydrogenase	Ascorbate-specific PTS system EIIC component	Bacterial hemoglobin	Aspartate aminotransferase	Chromate transport protein
Aspartokinase 2	ATP-dependent Clp protease proteolytic subunit	Ascorbate-specific PTS system EIIC component	Aspartate--tRNA ligase	Asparagine synthetase [glutamine-hydrolyzing] 3	Beta-galactosidase	Aspartate-semialdehyde dehydrogenase	Chromate transport protein
ATP-dependent 6-phosphofructokinase	ATP-dependent dethiobiotin synthetase BioD 1	Asparagine synthetase [glutamine-hydrolyzing] 3	Aspartokinase	Asparagine--tRNA ligase	Beta-hexosaminidase	Aspartate--tRNA ligase	Chromosomal replication initiator protein DnaA
ATP-dependent Clp protease ATP-binding subunit ClpX	ATP-dependent DNA helicase PcrA	Asparagine--tRNA ligase	ATP-dependent 6-phosphofructokinase	Aspartate kinase Ask_LysC	Bifunctional ligase/repressor BirA	Aspartokinase	Chromosomal replication initiator protein DnaA
ATP-dependent Clp protease ATP-binding subunit ClpX	ATP-dependent DNA helicase RecG	Aspartate aminotransferase	ATP-dependent Clp protease ATP-binding subunit ClpX	Aspartate/prephenate aminotransferase	Bifunctional oligoribonuclease and PAP phosphatase NrnA	ATP-dependent 6-phosphofructokinase	Cobalt/magnesium transport protein CorA
ATP-dependent Clp protease proteolytic subunit	ATP-dependent DNA helicase Rep	Aspartate carbamoyltransferase	ATP-dependent Clp protease ATP-binding subunit ClpX	Aspartate-semialdehyde dehydrogenase	Bifunctional protein Aas	ATP-dependent 6-phosphofructokinase 2	Cobalt/magnesium transport protein CorA
ATP-dependent Clp protease proteolytic subunit	ATP-dependent helicase/deoxyribonuclease subunit B	Aspartate-semialdehyde dehydrogenase	ATP-dependent Clp protease proteolytic subunit	Aspartate--tRNA ligase	Bifunctional protein Aas	ATP-dependent Clp protease ATP-binding subunit ClpX	Coenzyme A biosynthesis bifunctional protein CoaBC
ATP-dependent dethiobiotin synthetase BioD	ATP-dependent RecD-like DNA helicase	Aspartate--tRNA ligase	ATP-dependent DNA helicase PcrA	Aspartokinase	Bifunctional protein FolD protein	ATP-dependent Clp protease ATP-binding subunit ClpX	Coenzyme A biosynthesis bifunctional protein CoaBC
ATP-dependent DNA helicase PcrA	ATP-dependent zinc metalloprotease FtsH	Aspartokinase	ATP-dependent DNA helicase RecG	ATP-dependent 6-phosphofructokinase	Bifunctional protein GlmU	ATP-dependent Clp protease proteolytic subunit	Copper chaperone CopZ
ATP-dependent DNA helicase RecG	A-type flagellin	Aspartokinase 2	ATP-dependent helicase/deoxyribonuclease subunit B	ATP-dependent 6-phosphofructokinase 2	Bifunctional protein PyrR	ATP-dependent dethiobiotin synthetase BioD	Copper homeostasis protein CutC
ATP-dependent helicase/deoxyribonuclease subunit B	Aurachin B dehydrogenase	ATP-dependent 6-phosphofructokinase	ATP-dependent helicase/nuclease subunit A	ATP-dependent Clp protease ATP-binding subunit ClpX	Bifunctional riboflavin kinase/FMN adenylyltransferase	ATP-dependent DNA helicase PcrA	Copper-exporting P-type ATPase
ATP-dependent helicase/nuclease subunit A	Bacitracin export permease protein BceB	ATP-dependent Clp protease ATP-binding subunit ClpX	ATP-dependent RecD-like DNA helicase	ATP-dependent Clp protease ATP-binding subunit ClpX	Biosynthetic peptidoglycan transglycosylase	ATP-dependent DNA helicase RecG	CRISPR pre-crRNA endoribonuclease Cas5d
ATP-dependent RecD-like DNA helicase	Bacterial hemoglobin	ATP-dependent Clp protease ATP-binding subunit ClpX	ATP-dependent zinc metalloprotease FtsH	ATP-dependent Clp protease proteolytic subunit	Biosynthetic peptidoglycan transglycosylase	ATP-dependent helicase/deoxyribonuclease subunit B	CRISPR pre-crRNA endoribonuclease Cas5d
ATP-dependent zinc metalloprotease FtsH	Beta-galactosidase	ATP-dependent Clp protease proteolytic subunit	Bacterial hemoglobin	ATP-dependent Clp protease proteolytic subunit	Biotin carboxyl carrier protein of acetyl-CoA carboxylase	ATP-dependent helicase/nuclease subunit A	CRISPR-associated endonuclease Cas1
A-type flagellin	Beta-glucoside kinase	ATP-dependent Clp protease proteolytic subunit	Beta sliding clamp	ATP-dependent Clp protease proteolytic subunit	Biotin carboxylase	ATP-dependent RecD-like DNA helicase	CRISPR-associated endonuclease Cas2
A-type flagellin	Beta-hexosaminidase	ATP-dependent dethiobiotin synthetase BioD	Beta-galactosidase	ATP-dependent DNA helicase PcrA	Biotin synthase	ATP-dependent zinc metalloprotease FtsH	CRISPR-associated endonuclease Cas2
Bacterial hemoglobin	Bifunctional AAC/APH	ATP-dependent DNA helicase PcrA	Beta-hexosaminidase	ATP-dependent DNA helicase RecG	Cadmium, zinc and cobalt-transporting ATPase	A-type flagellin	CRISPR-associated exonuclease Cas4/endonuclease Cas1 fusion
Beta sliding clamp	Bifunctional folate synthesis protein	ATP-dependent DNA helicase RecG	Bifunctional ligase/repressor BirA	ATP-dependent helicase/deoxyribonuclease subunit B	Calcium-transporting ATPase	A-type flagellin	CTP pyrophosphohydrolase
Beta-galactosidase	Bifunctional ligase/repressor BirA	ATP-dependent helicase/deoxyribonuclease subunit B	Bifunctional protein Aas	ATP-dependent helicase/nuclease subunit A	Carbamoyl dehydratase HypE	Beta sliding clamp	CTP pyrophosphohydrolase
Beta-glucoside kinase	Bifunctional oligoribonuclease and PAP phosphatase NrnA	ATP-dependent helicase/nuclease subunit A	Bifunctional protein FolD protein	ATP-dependent RecD-like DNA helicase	Catabolite control protein A	Beta-galactosidase	CTP synthase
Beta-hexosaminidase	Bifunctional PGK/TIM	ATP-dependent RecD-like DNA helicase	Bifunctional protein GlmU	ATP-dependent zinc metalloprotease FtsH	CDP-diacylglycerol--glycerol-3-phosphate 3-phosphatidyltransferase	Beta-galactosidase	Cyclic beta-(1,2)-glucan synthase NdvB
Beta-lactamase 1	Bifunctional protein Aas	ATP-dependent zinc metalloprotease FtsH	Bifunctional protein PyrR	A-type flagellin	Cell cycle protein GpsB	Beta-galactosidase	Cyclic di-AMP synthase CdaA
Bifunctional folate synthesis protein	Bifunctional protein FolD protein	Bacterial hemoglobin	Bifunctional riboflavin kinase/FMN adenylyltransferase	Bacterial hemoglobin	Cell division ATP-binding protein FtsE	Beta-hexosaminidase	Cystathionine beta-lyase PatB
Bifunctional ligase/repressor BirA	Bifunctional protein GlmU	Beta sliding clamp	Biosynthetic peptidoglycan transglycosylase	Beta sliding clamp	Cell division protein DivIB	Bifunctional ligase/repressor BirA	Cysteine desulfurase
Bifunctional oligoribonuclease and PAP phosphatase NrnA	Bifunctional protein PyrR	Beta-galactosidase	Biosynthetic peptidoglycan transglycosylase	Beta-galactosidase	Cell division protein FtsX	Bifunctional oligoribonuclease and PAP phosphatase NrnA	Cysteine desulfurase IscS
Bifunctional PGK/TIM	Bifunctional riboflavin kinase/FMN adenylyltransferase	Beta-glucoside kinase	Biotin carboxyl carrier protein of acetyl-CoA carboxylase	Beta-glucoside kinase	Cell division protein FtsZ	Bifunctional PGK/TIM	Cysteine desulfurase IscS
Bifunctional protein Aas	Biosynthetic peptidoglycan transglycosylase	Beta-hexosaminidase	Biotin carboxylase	Beta-hexosaminidase	Cell division protein SepF	Bifunctional protein Aas	Cytidylate kinase
Bifunctional protein FolD protein	Biosynthetic peptidoglycan transglycosylase	Beta-hexosaminidase	Biotin synthase	Bifunctional ligase/repressor BirA	Cell division protein SepF	Bifunctional protein FolD protein	Cytidylate kinase
Bifunctional protein GlmU	Biotin carboxyl carrier protein of acetyl-CoA carboxylase	Beta-lactamase 1	Biotin transporter BioY	Bifunctional oligoribonuclease and PAP phosphatase NrnA	Cell division protein ZapA	Bifunctional protein GlmU	Cytidylate kinase
Bifunctional riboflavin kinase/FMN adenylyltransferase	Biotin carboxylase	Bifunctional folate synthesis protein	Cadmium, zinc and cobalt-transporting ATPase	Bifunctional PGK/TIM	Cell division topological specificity factor	Bifunctional protein PyrR	Cytosine deaminase
Biosynthetic peptidoglycan transglycosylase	Biotin synthase	Bifunctional ligase/repressor BirA	Calcium-transporting ATPase 1	Bifunctional protein Aas	Cell shape-determining protein MreB	Bifunctional riboflavin kinase/FMN adenylyltransferase	Cytosine permease
Biotin carboxylase	Biotin synthase	Bifunctional oligoribonuclease and PAP phosphatase NrnA	Calcium-transporting ATPase 1	Bifunctional protein FolD protein	Cell shape-determining protein MreC	Biosynthetic peptidoglycan transglycosylase	Cytosol non-specific dipeptidase
Biotin synthase	Calcium-transporting ATPase	Bifunctional PGK/TIM	Catabolite control protein A	Bifunctional protein GlmU	Cellobiose phosphorylase	Biotin carboxyl carrier protein of acetyl-CoA carboxylase	D-alanine--D-alanine ligase
Biotin synthase	Calcium-transporting ATPase 1	Bifunctional protein Aas	Catalase	Bifunctional protein PyrR	Chaperone protein DnaJ	Biotin carboxylase	D-alanyl-D-alanine carboxypeptidase DacF
Branched-chain-amino-acid aminotransferase	Carbamoyl dehydratase HypE	Bifunctional protein FolD protein	CCA-adding enzyme	Bifunctional riboflavin kinase/FMN adenylyltransferase	Chaperone protein DnaK	Biotin synthase	D-alanyl-D-alanine carboxypeptidase DacF
Branched-chain-amino-acid aminotransferase	Carbamoyl-phosphate synthase large chain	Bifunctional protein GlmU	CDP-diacylglycerol--glycerol-3-phosphate 3-phosphatidyltransferase	Biosynthetic peptidoglycan transglycosylase	Chemoreceptor glutamine deamidase CheD	Branched-chain-amino-acid aminotransferase	D-alanyl-D-alanine carboxypeptidase DacF
Calcium-transporting ATPase 1	Catabolite control protein A	Bifunctional riboflavin kinase/FMN adenylyltransferase	Cell cycle protein GpsB	Biosynthetic peptidoglycan transglycosylase	Chemotaxis protein CheA	Cadmium, zinc and cobalt-transporting ATPase	D-alanyl-D-alanine dipeptidase
Calcium-transporting ATPase 1	CdaA regulatory protein CdaR	Biotin carboxylase	Cell division ATP-binding protein FtsE	Biotin carboxylase	Chemotaxis protein CheW	Calcium-transporting ATPase	D-aminoacyl-tRNA deacylase
Carbamoyl dehydratase HypE	CDP-diacylglycerol--glycerol-3-phosphate 3-phosphatidyltransferase	Biotin synthase	Cell division protein DivIB	Biotin synthase	Chemotaxis protein CheW	Carbamoyl dehydratase HypE	D-aminoacyl-tRNA deacylase
Carbamoyl-phosphate synthase large chain	Cell cycle protein GpsB	Biotin synthase	Cell division protein FtsL	Biotin transporter BioY	Chemotaxis protein CheY	Carboxy-terminal processing protease CtpA	DegV domain-containing protein
Catabolite control protein A	Cell division ATP-binding protein FtsE	Branched-chain-amino-acid aminotransferase	Cell division protein FtsX	Calcium-transporting ATPase	Chemotaxis protein methyltransferase	Cardiolipin synthase	Deoxyuridine 5'-triphosphate nucleotidohydrolase
Catalase	Cell division protein DivIB	Branched-chain-amino-acid aminotransferase	Cell division protein FtsZ	Calcium-transporting ATPase 1	Chemotaxis protein PomA	Catabolite control protein A	Dephospho-CoA kinase
CCA-adding enzyme	Cell division protein FtsL	Calcium-transporting ATPase 1	Cell division protein SepF	Catabolite control protein A	CheY-P phosphatase CheC	CCA-adding enzyme	Dephospho-CoA kinase
CDP-diacylglycerol--glycerol-3-phosphate 3-phosphatidyltransferase	Cell division protein FtsX	Calcium-transporting ATPase 1	Cell division protein SepF	Catalase	Chorismate synthase	CDP-diacylglycerol--glycerol-3-phosphate 3-phosphatidyltransferase	Diaminopimelate decarboxylase
Cell cycle protein GpsB	Cell division protein FtsZ	Carbamoyl dehydratase HypE	cell division protein WhiA	CCA-adding enzyme	Chromosomal replication initiator protein DnaA	Cell cycle protein GpsB	Dihydrofolate reductase
Cell division ATP-binding protein FtsE	Cell division protein SepF	Carbamoyl-phosphate synthase large chain	Cell division protein ZapA	CDP-diacylglycerol--glycerol-3-phosphate 3-phosphatidyltransferase	Chromosome partition protein Smc	Cell division ATP-binding protein FtsE	Dihydroorotate dehydrogenase B (NAD(+)), electron transfer subunit
Cell division protein DivIB	Cell division protein SepF	Catabolite control protein A	Cell division topological specificity factor	Cell cycle protein GpsB	Chromosome partition protein Smc	Cell division protein DivIB	D-inositol-3-phosphate glycosyltransferase
Cell division protein FtsL	Cell division protein ZapA	Catalase	Cell shape-determining protein MreB	Cell division ATP-binding protein FtsE	Chromosome partition protein Smc	Cell division protein FtsL	D-inositol-3-phosphate glycosyltransferase
Cell division protein FtsX	Cell division topological specificity factor	CCA-adding enzyme	Cell shape-determining protein MreC	Cell division protein DivIB	Chromosome partition protein Smc	Cell division protein FtsX	D-inositol-3-phosphate glycosyltransferase
Cell division protein FtsZ	Cell shape-determining protein MreB	CDP-diacylglycerol--glycerol-3-phosphate 3-phosphatidyltransferase	Chaperone protein DnaJ	Cell division protein FtsL	Cobalt/magnesium transport protein CorA	Cell division protein FtsZ	Dipeptide transport system permease protein DppB
Cell division protein SepF	Cell shape-determining protein MreC	Cell cycle protein GpsB	Chaperone protein DnaK	Cell division protein FtsX	Cold shock protein CspA	Cell division protein SepF	Dipicolinate synthase subunit A
Cell division protein SepF	Chaperone protein DnaJ	Cell division ATP-binding protein FtsE	Chemoreceptor glutamine deamidase CheD	Cell division protein FtsZ	Competence protein ComM	Cell division protein SepF	Dipicolinate synthase subunit B
cell division protein WhiA	Chaperone protein DnaJ	Cell division protein DivIB	Chemotaxis protein CheA	Cell division protein SepF	Copper-exporting P-type ATPase	Cell division protein ZapA	Ditrans,polycis-undecaprenyl-diphosphate synthase ((2E,6E)-farnesyl-diphosphate specific)
Cell division protein ZapA	Chaperone protein DnaK	Cell division protein FtsL	Chemotaxis protein CheW	Cell division protein SepF	CTP synthase	Cell division topological specificity factor	DNA gyrase subunit A
Cell division topological specificity factor	Chemoreceptor glutamine deamidase CheD	Cell division protein FtsX	Chemotaxis protein CheW	cell division protein WhiA	Cyanophycin synthetase	Cell shape-determining protein MreB	DNA gyrase subunit A
Cell shape-determining protein MreB	Chemotaxis protein CheA	Cell division protein FtsZ	Chemotaxis protein CheY	Cell division protein ZapA	Cyanophycinase	Cell shape-determining protein MreC	DNA gyrase subunit B
Cell shape-determining protein MreC	Chemotaxis protein CheW	Cell division protein SepF	Chemotaxis protein methyltransferase	Cell division topological specificity factor	Cyclic beta-(1,2)-glucan synthase NdvB	Chaperone protein DnaJ	DNA helicase IV
Cellobiose phosphorylase	Chemotaxis protein CheW	Cell division protein SepF	Chemotaxis protein PomA	Cell shape-determining protein MreB	Cyclic di-AMP synthase CdaA	Chaperone protein DnaK	DNA helicase IV
Chaperone protein DnaJ	Chemotaxis protein CheY	cell division protein WhiA	CheY-P phosphatase CheC	Cell shape-determining protein MreC	Cyclic-di-AMP phosphodiesterase PgpH	Chemoreceptor glutamine deamidase CheD	DNA ligase
Chaperone protein DnaK	Chemotaxis protein methyltransferase	Cell division protein ZapA	Chorismate synthase	Cellobiose phosphorylase	Cystathionine beta-lyase PatB	Chemotaxis protein CheA	DNA mismatch repair protein MutL
Chemoreceptor glutamine deamidase CheD	Chemotaxis protein PomA	Cell division topological specificity factor	Chromate transport protein	Chaperone protein DnaJ	Cysteine desulfurase IscS	Chemotaxis protein CheW	DNA mismatch repair protein MutS
Chemotaxis protein CheA	CheY-P phosphatase CheC	Cell shape-determining protein MreB	Chromate transport protein	Chaperone protein DnaK	Cysteine--tRNA ligase	Chemotaxis protein CheW	DNA polymerase I
Chemotaxis protein CheW	Chorismate synthase	Cell shape-determining protein MreC	Chromosomal replication initiator protein DnaA	Chemoreceptor glutamine deamidase CheD	Cytidine deaminase	Chemotaxis protein CheY	DNA polymerase I
Chemotaxis protein CheW	Chromosomal replication initiator protein DnaA	Cellobiose phosphorylase	Chromosomal replication initiator protein DnaA	Chemotaxis protein CheA	Cytidylate kinase	Chemotaxis protein methyltransferase	DNA polymerase III PolC-type
Chemotaxis protein CheY	Chromosome partition protein Smc	Chaperone protein DnaJ	Chromosome partition protein Smc	Chemotaxis protein CheW	cytosol aminopeptidase	Chemotaxis protein PomA	DNA primase
Chemotaxis protein methyltransferase	Chromosome partition protein Smc	Chaperone protein DnaK	Chromosome partition protein Smc	Chemotaxis protein CheW	Cytosol non-specific dipeptidase	CheY-P phosphatase CheC	DNA repair protein RadA
Chemotaxis protein PomA	Cobalt/magnesium transport protein CorA	Chemoreceptor glutamine deamidase CheD	Cobalt/magnesium transport protein CorA	Chemotaxis protein CheY	D-alanine--D-alanine ligase	Chorismate synthase	DNA repair protein RecN
CheY-P phosphatase CheC	Coenzyme A biosynthesis bifunctional protein CoaBC	Chemotaxis protein CheA	ComE operon protein 3	Chemotaxis protein methyltransferase	D-alanyl-D-alanine carboxypeptidase DacB	Chromate transport protein	DNA replication and repair protein RecF
Chorismate synthase	Competence protein ComM	Chemotaxis protein CheW	Competence protein ComM	Chemotaxis protein PomA	D-alanyl-D-alanine carboxypeptidase DacB	Chromosomal replication initiator protein DnaA	DNA translocase SpoIIIE
Chromate transport protein	Competence protein ComM	Chemotaxis protein CheW	Copper homeostasis protein CutC	CheY-P phosphatase CheC	D-alanyl-D-alanine carboxypeptidase DacF	Chromosomal replication initiator protein DnaA	DNA-directed RNA polymerase subunit alpha
Chromosomal replication initiator protein DnaA	Copper homeostasis protein CutC	Chemotaxis protein CheY	Copper-exporting P-type ATPase	Chorismate synthase	D-aminoacyl-tRNA deacylase	Chromosome partition protein Smc	DNA-directed RNA polymerase subunit omega
Chromosomal replication initiator protein DnaA	Copper-exporting P-type ATPase	Chemotaxis protein methyltransferase	Corrinoid adenosyltransferase	Chromate transport protein	Deoxyguanosine kinase	Chromosome partition protein Smc	D-tagatose-1,6-bisphosphate aldolase subunit KbaZ
Chromosome partition protein Smc	CRISPR pre-crRNA endoribonuclease Cas5d	Chemotaxis protein PomA	CRISPR pre-crRNA endoribonuclease Cas5d	Chromate transport protein	Deoxyribose-phosphate aldolase	CMP-N,N'-diacetyllegionaminic acid synthase	D-tagatose-1,6-bisphosphate aldolase subunit KbaZ
Chromosome partition protein Smc	CRISPR-associated endonuclease Cas2	CheY-P phosphatase CheC	CRISPR-associated endonuclease Cas1	Chromosomal replication initiator protein DnaA	Dephospho-CoA kinase	Cobalt/magnesium transport protein CorA	dTDP-glucose 4,6-dehydratase
Chromosome partition protein Smc	CRISPR-associated exonuclease Cas4/endonuclease Cas1 fusion	Chorismate synthase	CRISPR-associated endonuclease Cas2	Chromosomal replication initiator protein DnaA	Diaminopimelate decarboxylase	Coenzyme A biosynthesis bifunctional protein CoaBC	Elongation factor P
Chromosome partition protein Smc	CTP synthase	Chromosomal replication initiator protein DnaA	CTP synthase	Chromosome partition protein Smc	Diaminopimelate epimerase	Coenzyme A biosynthesis bifunctional protein CoaBC	Endolytic murein transglycosylase
Chromosome partition protein Smc	Cyanophycin synthetase	Chromosomal replication initiator protein DnaA	Cyanophycin synthetase	Chromosome partition protein Smc	D-inositol-3-phosphate glycosyltransferase	ComE operon protein 1	endonuclease 4
Cobalt/magnesium transport protein CorA	Cyanophycinase	Chromosome partition protein Smc	Cyanophycinase	Chromosome partition protein Smc	D-inositol-3-phosphate glycosyltransferase	ComE operon protein 3	Endonuclease III
Coenzyme A biosynthesis bifunctional protein CoaBC	Cyclic di-AMP synthase CdaA	Chromosome partition protein Smc	Cyclic beta-(1,2)-glucan synthase NdvB	Cobalt/magnesium transport protein CorA	D-inositol-3-phosphate glycosyltransferase	Competence protein ComM	Endonuclease MutS2
Coenzyme A disulfide reductase	Cyclic-di-AMP phosphodiesterase PgpH	Chromosome partition protein Smc	Cyclic di-AMP synthase CdaA	ComE operon protein 1	D-inositol-3-phosphate glycosyltransferase	Copper homeostasis protein CutC	Energy-coupling factor transporter ATP-binding protein EcfA1
Coenzyme A disulfide reductase	Cystathionine beta-lyase PatB	Chromosome partition protein Smc	Cyclic-di-AMP phosphodiesterase PgpH	ComE operon protein 3	Dipeptide transport system permease protein DppB	CRISPR pre-crRNA endoribonuclease Cas5d	Energy-coupling factor transporter ATP-binding protein EcfA2
ComE operon protein 1	Cysteine desulfurase IscS	Cobalt/magnesium transport protein CorA	Cystathionine beta-lyase PatB	Competence protein ComM	Dipicolinate synthase subunit A	CRISPR-associated endonuclease Cas2	Energy-coupling factor transporter transmembrane protein EcfT
Competence protein ComM	Cysteine desulfurase SufS	Coenzyme A biosynthesis bifunctional protein CoaBC	Cysteine desulfurase IscS	Copper homeostasis protein CutC	Dipicolinate synthase subunit B	CRISPR-associated exonuclease Cas4/endonuclease Cas1 fusion	Energy-coupling factor transporter transmembrane protein EcfT
Copper homeostasis protein CutC	Cysteine--tRNA ligase	Coenzyme A disulfide reductase	Cysteine--tRNA ligase	Copper-exporting P-type ATPase	dITP/XTP pyrophosphatase	CTP synthase	Energy-dependent translational throttle protein EttA
Copper-exporting P-type ATPase	Cytidine deaminase	ComE operon protein 1	Cytidine deaminase	Corrinoid adenosyltransferase	Ditrans,polycis-undecaprenyl-diphosphate synthase ((2E,6E)-farnesyl-diphosphate specific)	Cyanophycin synthetase	Enolase
CTP synthase	Cytidylate kinase	ComE operon protein 3	Cytidylate kinase	CRISPR pre-crRNA endoribonuclease Cas5d	D-lactate dehydrogenase	Cyanophycinase	Epoxyqueuosine reductase
Cyanophycin synthetase	Cytosine deaminase	Competence protein ComM	Cytosine deaminase	CRISPR-associated endonuclease Cas2	DNA gyrase subunit A	Cyclic beta-(1,2)-glucan synthase NdvB	Evolved beta-galactosidase subunit alpha
Cyanophycinase	Cytosine permease	Copper homeostasis protein CutC	Cytosine permease	CRISPR-associated exonuclease Cas4/endonuclease Cas1 fusion	DNA gyrase subunit B	Cyclic di-AMP synthase CdaA	Exodeoxyribonuclease 7 large subunit
Cyclic beta-(1,2)-glucan synthase NdvB	Cytosol aminopeptidase	Copper-exporting P-type ATPase	Cytosol aminopeptidase	CTP synthase	DNA helicase IV	Cyclic-di-AMP phosphodiesterase PgpH	Extracellular matrix regulatory protein A
Cyclic di-AMP synthase CdaA	Cytosol non-specific dipeptidase	CRISPR pre-crRNA endoribonuclease Cas5d	Cytosol non-specific dipeptidase	Cyanophycin synthetase	DNA ligase	Cystathionine beta-lyase PatB	Farnesyl diphosphate synthase
Cyclic-di-AMP phosphodiesterase PgpH	D-alanine--D-alanine ligase	CRISPR-associated endonuclease Cas2	D-alanine aminotransferase	Cyanophycinase	DNA mismatch repair protein MutL	Cystathionine beta-lyase PatB	Fe(2+) transporter FeoB
Cystathionine beta-lyase PatB	D-alanyl-D-alanine carboxypeptidase DacB	CRISPR-associated exonuclease Cas4/endonuclease Cas1 fusion	D-alanine aminotransferase	Cyclic beta-(1,2)-glucan synthase NdvB	DNA mismatch repair protein MutS	Cysteine desulfurase	Ferredoxin
Cysteine desulfurase IscS	D-alanyl-D-alanine carboxypeptidase DacF	CTP synthase	D-alanine--D-alanine ligase	Cyclic di-AMP synthase CdaA	DNA polymerase I	Cysteine desulfurase IscS	Ferric uptake regulation protein
Cysteine desulfurase SufS	D-alanyl-D-alanine carboxypeptidase DacF	Cyanophycin synthetase	D-alanyl-D-alanine carboxypeptidase DacF	Cyclic-di-AMP phosphodiesterase PgpH	DNA polymerase III PolC-type	Cysteine desulfurase SufS	Ferrous-iron efflux pump FieF
Cysteine desulfurase SufS	D-alanyl-D-alanine dipeptidase	Cyanophycinase	D-alanyl-D-alanine carboxypeptidase DacF	Cystathionine beta-lyase PatB	DNA polymerase III subunit alpha	Cysteine--tRNA ligase	Flagellar basal-body rod protein FlgG
Cysteine--tRNA ligase	D-aminoacyl-tRNA deacylase	Cyclic beta-(1,2)-glucan synthase NdvB	D-alanyl-D-alanine dipeptidase	Cysteine desulfurase IscS	DNA repair protein RadA	Cytidine deaminase	Flagellar basal-body rod protein FlgG
Cytidine deaminase	D-aminoacyl-tRNA deacylase	Cyclic di-AMP synthase CdaA	D-aminoacyl-tRNA deacylase	Cysteine--tRNA ligase	DNA repair protein RecN	Cytidylate kinase	Flagellar biosynthesis protein FlhA
Cytidylate kinase	DegV domain-containing protein	Cyclic-di-AMP phosphodiesterase PgpH	DegV domain-containing protein	Cytidine deaminase	DNA repair protein RecO	Cytosine deaminase	Flagellar biosynthetic protein FliP
Cytosol non-specific dipeptidase	Deoxyguanosine kinase	Cystathionine beta-lyase PatB	Deoxyguanosine kinase	Cytidylate kinase	DNA replication and repair protein RecF	Cytosine permease	Flagellar motor switch protein FliG
D-alanine--D-alanine ligase	Deoxyribose-phosphate aldolase	Cysteine desulfurase IscS	Deoxyribose-phosphate aldolase	Cytosine deaminase	DNA topoisomerase 1	Cytosol non-specific dipeptidase	Flagellar motor switch protein FliM
D-alanyl-D-alanine carboxypeptidase DacB	Deoxyuridine 5'-triphosphate nucleotidohydrolase	Cysteine desulfurase SufS	Deoxyuridine 5'-triphosphate nucleotidohydrolase	Cytosine permease	DNA translocase SpoIIIE	D-alanine--D-alanine ligase	Flagellin
D-alanyl-D-alanine carboxypeptidase DacF	Dephospho-CoA kinase	Cysteine desulfurase SufS	Dephospho-CoA kinase	Cytosol aminopeptidase	DNA-binding protein HU	D-alanyl-D-alanine carboxypeptidase DacB	Flavo-diiron protein FprA1
D-alanyl-D-alanine carboxypeptidase DacF	Diaminopimelate decarboxylase	Cysteine--tRNA ligase	Diaminopimelate decarboxylase	Cytosol non-specific dipeptidase	DNA-directed RNA polymerase subunit alpha	D-alanyl-D-alanine carboxypeptidase DacF	Fluoroquinolones export ATP-binding protein
D-alanyl-D-alanine dipeptidase	Diaminopimelate epimerase	Cytidine deaminase	Diaminopimelate epimerase	D-alanine aminotransferase	DNA-directed RNA polymerase subunit beta	D-alanyl-D-alanine carboxypeptidase DacF	Foldase protein PrsA
D-aminoacyl-tRNA deacylase	Dihydroorotase	Cytidylate kinase	Dihydrofolate reductase	D-alanine aminotransferase	DNA-directed RNA polymerase subunit beta'	D-alanyl-D-alanine dipeptidase	Foldase protein PrsA
D-aminoacyl-tRNA deacylase	Dihydroorotate dehydrogenase B (NAD(+)), catalytic subunit	Cytosol aminopeptidase	D-inositol-3-phosphate glycosyltransferase	D-alanine--D-alanine ligase	D-ribose pyranase	D-aminoacyl-tRNA deacylase	Fructose-bisphosphate aldolase
DegV domain-containing protein	Dihydroorotate dehydrogenase B (NAD(+)), catalytic subunit	Cytosol non-specific dipeptidase	D-inositol-3-phosphate glycosyltransferase	D-alanyl-D-alanine carboxypeptidase DacF	dTDP-glucose 4,6-dehydratase	D-aminoacyl-tRNA deacylase	Galactose-6-phosphate isomerase subunit LacA
Deoxyguanosine kinase	Dihydroorotate dehydrogenase B (NAD(+)), catalytic subunit	D-alanine--D-alanine ligase	D-inositol-3-phosphate glycosyltransferase	D-alanyl-D-alanine carboxypeptidase DacF	Dual-specificity RNA pseudouridine synthase RluF	DegV domain-containing protein	Galactose-6-phosphate isomerase subunit LacB
Deoxyribose-phosphate aldolase 1	Dihydroorotate dehydrogenase B (NAD(+)), electron transfer subunit	D-alanyl-D-alanine carboxypeptidase DacB	D-inositol-3-phosphate glycosyltransferase	D-alanyl-D-alanine dipeptidase	Elongation factor 4	Deoxyribose-phosphate aldolase 1	Galactose-6-phosphate isomerase subunit LacB
Deoxyuridine 5'-triphosphate nucleotidohydrolase	Dihydropteroate synthase	D-alanyl-D-alanine carboxypeptidase DacF	Dipeptide transport system permease protein DppB	D-aminoacyl-tRNA deacylase	Elongation factor G	Deoxyuridine 5'-triphosphate nucleotidohydrolase	Glucokinase
Dephospho-CoA kinase	D-inositol-3-phosphate glycosyltransferase	D-alanyl-D-alanine carboxypeptidase DacF	Dipicolinate synthase subunit A	DegV domain-containing protein	Elongation factor P	Dephospho-CoA kinase	Glucosamine-6-phosphate deaminase 1
Diaminopimelate decarboxylase	D-inositol-3-phosphate glycosyltransferase	D-alanyl-D-alanine dipeptidase	Dipicolinate synthase subunit B	Deoxyguanosine kinase	Elongation factor Ts	D-galactosamine-6-phosphate deaminase AgaS	Glucose-6-phosphate 1-dehydrogenase
Diaminopimelate epimerase	D-inositol-3-phosphate glycosyltransferase	D-aminoacyl-tRNA deacylase	dITP/XTP pyrophosphatase	Deoxyribose-phosphate aldolase	Endolytic murein transglycosylase	D-galactose-binding periplasmic protein	Glucose-6-phosphate isomerase
Dihydrofolate reductase	D-inositol-3-phosphate glycosyltransferase	D-aminoacyl-tRNA deacylase	Ditrans,polycis-undecaprenyl-diphosphate synthase ((2E,6E)-farnesyl-diphosphate specific)	Deoxyuridine 5'-triphosphate nucleotidohydrolase	endonuclease 4	Diaminopimelate decarboxylase	Glucosidase YgjK
Dihydroorotase	D-inositol-3-phosphate glycosyltransferase	DegV domain-containing protein	D-lactate dehydrogenase	Dephospho-CoA kinase	Endonuclease III	Diaminopimelate epimerase	Glutamate racemase 2
Dihydroorotate dehydrogenase B (NAD(+)), catalytic subunit	Dipeptide transport system permease protein DppB	Deoxyguanosine kinase	DNA gyrase subunit A	Diaminopimelate decarboxylase	Endonuclease MutS2	Dihydrofolate reductase	Glutamate synthase [NADPH] small chain
Dihydroorotate dehydrogenase B (NAD(+)), electron transfer subunit	Dipicolinate synthase subunit A	Deoxyribose-phosphate aldolase 1	DNA gyrase subunit B	Diaminopimelate epimerase	Endonuclease YncB	D-inositol-3-phosphate glycosyltransferase	Glutamate synthase [NADPH] small chain
Dihydropteroate synthase	Dipicolinate synthase subunit B	Deoxyuridine 5'-triphosphate nucleotidohydrolase	DNA helicase IV	D-inositol-3-phosphate glycosyltransferase	Endoribonuclease MazF	D-inositol-3-phosphate glycosyltransferase	Glutamine transport ATP-binding protein GlnQ
D-inositol-3-phosphate glycosyltransferase	dITP/XTP pyrophosphatase	Dephospho-CoA kinase	DNA ligase	D-inositol-3-phosphate glycosyltransferase	Endoribonuclease YbeY	D-inositol-3-phosphate glycosyltransferase	Glutamine-dependent NAD(+) synthetase
D-inositol-3-phosphate glycosyltransferase	Ditrans,polycis-undecaprenyl-diphosphate synthase ((2E,6E)-farnesyl-diphosphate specific)	Diaminopimelate decarboxylase	DNA mismatch repair protein MutL	D-inositol-3-phosphate glycosyltransferase	Energy-coupling factor transporter ATP-binding protein EcfA1	D-inositol-3-phosphate glycosyltransferase	Glutamine--tRNA ligase
D-inositol-3-phosphate glycosyltransferase	D-lactate dehydrogenase	Diaminopimelate epimerase	DNA mismatch repair protein MutS	D-inositol-3-phosphate glycosyltransferase	Energy-coupling factor transporter ATP-binding protein EcfA2	D-inositol-3-phosphate glycosyltransferase	Glyceraldehyde-3-phosphate dehydrogenase 1
D-inositol-3-phosphate glycosyltransferase	D-methionine-binding lipoprotein MetQ	Dihydrofolate reductase	DNA polymerase I	Dipeptide transport system permease protein DppB	Energy-coupling factor transporter transmembrane protein EcfT	D-inositol-3-phosphate glycosyltransferase	Glycerol-3-phosphate dehydrogenase [NAD(P)+]
Dipeptide transport system permease protein DppB	DNA helicase IV	Dihydroorotase	DNA polymerase III PolC-type	Dipicolinate synthase subunit A	Energy-coupling factor transporter transmembrane protein EcfT	Dipeptide transport system permease protein DppB	Glycine--tRNA ligase
Dipicolinate synthase subunit A	DNA ligase	Dihydroorotate dehydrogenase B (NAD(+)), catalytic subunit	DNA polymerase III subunit alpha	Dipicolinate synthase subunit B	Energy-dependent translational throttle protein EttA	Dipicolinate synthase subunit A	Glycine--tRNA ligase
Dipicolinate synthase subunit B	DNA mismatch repair protein MutL	Dihydroorotate dehydrogenase B (NAD(+)), electron transfer subunit	DNA primase	dITP/XTP pyrophosphatase	Enolase	Dipicolinate synthase subunit B	Glycogen phosphorylase
dITP/XTP pyrophosphatase	DNA mismatch repair protein MutS	Dihydropteroate synthase	DNA repair protein RadA	Ditrans,polycis-undecaprenyl-diphosphate synthase ((2E,6E)-farnesyl-diphosphate specific)	Enoyl-[acyl-carrier-protein] reductase [NADH] FabI	dITP/XTP pyrophosphatase	Glycogen phosphorylase
Ditrans,polycis-undecaprenyl-diphosphate synthase ((2E,6E)-farnesyl-diphosphate specific)	DNA polymerase I	D-inositol-3-phosphate glycosyltransferase	DNA repair protein RecN	D-lactate dehydrogenase	Epoxyqueuosine reductase	Ditrans,polycis-undecaprenyl-diphosphate synthase ((2E,6E)-farnesyl-diphosphate specific)	GTP 3',8-cyclase
D-lactate dehydrogenase	DNA polymerase III PolC-type	D-inositol-3-phosphate glycosyltransferase	DNA repair protein RecO	DNA gyrase subunit A	Exodeoxyribonuclease 7 large subunit	D-lactate dehydrogenase	GTP cyclohydrolase 1 type 2
DNA gyrase subunit A	DNA polymerase III subunit alpha	D-inositol-3-phosphate glycosyltransferase	DNA replication and repair protein RecF	DNA gyrase subunit B	Exodeoxyribonuclease 7 small subunit	DNA gyrase subunit A	GTP pyrophosphokinase
DNA gyrase subunit B	DNA repair protein RadA	D-inositol-3-phosphate glycosyltransferase	DNA topoisomerase 1	DNA helicase IV	Extracellular matrix regulatory protein A	DNA gyrase subunit B	GTPase Der
DNA helicase IV	DNA repair protein RecN	Dipeptide transport system permease protein DppB	DNA translocase SpoIIIE	DNA ligase	Farnesyl diphosphate synthase	DNA helicase IV	GTPase Der
DNA ligase	DNA repair protein RecO	Dipicolinate synthase subunit A	DNA-binding protein HU	DNA mismatch repair protein MutL	Fe(2+) transporter FeoB	DNA ligase	GTPase HflX
DNA mismatch repair protein MutL	DNA replication and repair protein RecF	Dipicolinate synthase subunit B	DNA-directed RNA polymerase subunit alpha	DNA mismatch repair protein MutS	Fe(2+) transporter FeoB	DNA mismatch repair protein MutL	Guanylate kinase
DNA mismatch repair protein MutS	DNA topoisomerase 1	dITP/XTP pyrophosphatase	DNA-directed RNA polymerase subunit beta	DNA polymerase I	Ferric uptake regulation protein	DNA mismatch repair protein MutS	Heme oxygenase 1
DNA polymerase I	DNA translocase SpoIIIE	Ditrans,polycis-undecaprenyl-diphosphate synthase ((2E,6E)-farnesyl-diphosphate specific)	DNA-directed RNA polymerase subunit beta'	DNA polymerase III PolC-type	Ferrous-iron efflux pump FieF	DNA polymerase I	Hemin transport system permease protein HmuU
DNA polymerase III PolC-type	DNA-binding protein HU	D-lactate dehydrogenase	DNA-directed RNA polymerase subunit omega	DNA polymerase III subunit alpha	Flagellar assembly factor FliW	DNA polymerase III PolC-type	High-affinity zinc uptake system binding-protein ZnuA
DNA polymerase III subunit alpha	DNA-directed RNA polymerase subunit alpha	DNA gyrase subunit A	D-ribose pyranase	DNA primase	Flagellar basal body rod protein FlgB	DNA polymerase III subunit alpha	Holliday junction ATP-dependent DNA helicase RuvA
DNA primase	DNA-directed RNA polymerase subunit beta	DNA gyrase subunit B	dTDP-glucose 4,6-dehydratase 2	DNA repair protein RadA	Flagellar basal-body rod protein FlgC	DNA primase	Holliday junction ATP-dependent DNA helicase RuvA
DNA repair protein RadA	DNA-directed RNA polymerase subunit beta'	DNA helicase IV	Dual-specificity RNA pseudouridine synthase RluF	DNA repair protein RecN	Flagellar basal-body rod protein FlgG	DNA repair protein RadA	Holliday junction ATP-dependent DNA helicase RuvB
DNA repair protein RecN	DNA-directed RNA polymerase subunit omega	DNA ligase	Elongation factor 4	DNA repair protein RecO	Flagellar basal-body rod protein FlgG	DNA repair protein RecN	HPr kinase/phosphorylase
DNA repair protein RecO	dTDP-glucose 4,6-dehydratase 2	DNA mismatch repair protein MutL	Elongation factor G	DNA replication and repair protein RecF	Flagellar basal-body rod protein FlgG	DNA repair protein RecO	HPr kinase/phosphorylase
DNA replication and repair protein RecF	Dual-specificity RNA pseudouridine synthase RluF	DNA mismatch repair protein MutS	Elongation factor P	DNA topoisomerase 1	Flagellar biosynthesis protein FlhA	DNA replication and repair protein RecF	Hydroxyethylthiazole kinase
DNA topoisomerase 1	Elongation factor 4	DNA polymerase I	Elongation factor Ts	DNA translocase SpoIIIE	Flagellar biosynthetic protein FliP	DNA topoisomerase 1	Hydroxymethylpyrimidine/phosphomethylpyrimidine kinase
DNA translocase SpoIIIE	Elongation factor G	DNA polymerase III PolC-type	Elongation factor Tu	DNA-3-methyladenine glycosylase 1	Flagellar hook-associated protein 1	DNA translocase SpoIIIE	Hypoxanthine-guanine phosphoribosyltransferase
DNA-binding protein HU	Elongation factor P	DNA polymerase III subunit alpha	Elongation factor Tu	DNA-binding protein HU	Flagellar hook-basal body complex protein FliE	DNA-binding protein HU	Imidazolonepropionase
DNA-directed RNA polymerase subunit alpha	Elongation factor Ts	DNA primase	Endolytic murein transglycosylase	DNA-directed RNA polymerase subunit alpha	Flagellar motor switch protein FliG	DNA-directed RNA polymerase subunit alpha	Imidazolonepropionase
DNA-directed RNA polymerase subunit omega	Endolytic murein transglycosylase	DNA repair protein RadA	endonuclease 4	DNA-directed RNA polymerase subunit beta	Flagellar motor switch protein FliM	DNA-directed RNA polymerase subunit beta	IMPACT family member YigZ
D-ribose pyranase	Endonuclease III	DNA repair protein RecN	Endonuclease III	DNA-directed RNA polymerase subunit beta'	Flagellar M-ring protein	DNA-directed RNA polymerase subunit beta'	Inner membrane protein YbaN
dTDP-4-dehydrorhamnose 3,5-epimerase	Endonuclease MutS2	DNA repair protein RecO	Endonuclease MutS2	DNA-directed RNA polymerase subunit omega	Flagellar secretion chaperone FliS	DNA-directed RNA polymerase subunit omega	Inosine-5'-monophosphate dehydrogenase
dTDP-4-dehydrorhamnose reductase	Endoribonuclease EndoA	DNA replication and repair protein RecF	Endonuclease YncB	D-ribose pyranase	Flagellin	D-tagatose-1,6-bisphosphate aldolase subunit GatY	Iron-sulfur cluster repair protein YtfE
dTDP-glucose 4,6-dehydratase 2	Endoribonuclease YbeY	DNA topoisomerase 1	Endoribonuclease EndoA	dTDP-glucose 4,6-dehydratase	Flagellin B	D-tagatose-1,6-bisphosphate aldolase subunit KbaZ	IS1595 family transposase ISCac2
Dual-specificity RNA pseudouridine synthase RluF	Energy-coupling factor transporter ATP-binding protein EcfA1	DNA translocase SpoIIIE	Endoribonuclease YbeY	Dual-specificity RNA pseudouridine synthase RluF	Flagellin FlaB2	dTDP-glucose 4,6-dehydratase	Isoaspartyl dipeptidase
Elongation factor 4	Energy-coupling factor transporter ATP-binding protein EcfA2	DNA-binding protein HU	Energy-coupling factor transporter ATP-binding protein EcfA1	Elongation factor 4	Flavo-diiron protein FprA1	Dual-specificity RNA pseudouridine synthase RluF	Isoaspartyl dipeptidase
Elongation factor P	Energy-coupling factor transporter transmembrane protein EcfT	DNA-directed RNA polymerase subunit alpha	Energy-coupling factor transporter ATP-binding protein EcfA2	Elongation factor G	Foldase protein PrsA	Elongation factor 4	Ktr system potassium uptake protein A
Elongation factor Ts	Energy-coupling factor transporter transmembrane protein EcfT	DNA-directed RNA polymerase subunit beta	Energy-coupling factor transporter transmembrane protein EcfT	Elongation factor P	Fructose-bisphosphate aldolase	Elongation factor G	Kynurenine formamidase
Endolytic murein transglycosylase	Energy-dependent translational throttle protein EttA	DNA-directed RNA polymerase subunit beta'	Energy-coupling factor transporter transmembrane protein EcfT	Elongation factor Ts	Galactose/methyl galactoside import ATP-binding protein MglA	Elongation factor P	L-arabinose transport system permease protein AraQ
endonuclease 4	Enolase	DNA-directed RNA polymerase subunit omega	Enolase	Elongation factor Tu	Germination protease	Elongation factor Ts	L-cystine uptake protein TcyP
Endonuclease III	Enoyl-[acyl-carrier-protein] reductase [NADH] FabI	dTDP-4-dehydrorhamnose 3,5-epimerase	Enoyl-[acyl-carrier-protein] reductase [NADH] FabI	Elongation factor Tu	Gluconeogenesis factor	Elongation factor Tu	L-cystine uptake protein TcyP
Endonuclease MutS2	Epoxyqueuosine reductase	dTDP-4-dehydrorhamnose reductase	Enterobactin exporter EntS	Endolytic murein transglycosylase	Glucose-6-phosphate 1-dehydrogenase	Elongation factor Tu	Leucine--tRNA ligase
Endoribonuclease MazF	Exodeoxyribonuclease 7 large subunit	dTDP-glucose 4,6-dehydratase 2	Epoxyqueuosine reductase	endonuclease 4	Glucose-6-phosphate isomerase	Endolytic murein transglycosylase	Lichenan-specific phosphotransferase enzyme IIA component
Endoribonuclease YbeY	Exodeoxyribonuclease 7 small subunit	Dual-specificity RNA pseudouridine synthase RluF	Exodeoxyribonuclease 7 large subunit	Endonuclease III	Glutamate racemase 2	endonuclease 4	Lichenan-specific phosphotransferase enzyme IIB component
Energy-coupling factor transporter ATP-binding protein EcfA1	Extracellular matrix regulatory protein A	Elongation factor 4	Exodeoxyribonuclease 7 small subunit	Endonuclease MutS2	Glutamate--tRNA ligase	Endonuclease III	Lipid II flippase MurJ
Energy-coupling factor transporter ATP-binding protein EcfA2	Farnesyl diphosphate synthase	Elongation factor G	Extracellular matrix regulatory protein A	Endonuclease YncB	Glutamine synthetase	Endonuclease MutS2	Lipid II isoglutaminyl synthase (glutamine-hydrolyzing) subunit GatD
Energy-coupling factor transporter transmembrane protein EcfT	Fe(2+) transporter FeoB	Elongation factor P	Farnesyl diphosphate synthase	Endoribonuclease EndoA	Glutamine transport ATP-binding protein GlnQ	Endoribonuclease EndoA	Lipid II isoglutaminyl synthase (glutamine-hydrolyzing) subunit MurT
Energy-coupling factor transporter transmembrane protein EcfT	Fe(2+) transporter FeoB	Elongation factor Ts	Fe(2+) transporter FeoB	Endoribonuclease YbeY	Glutamine-dependent NAD(+) synthetase	Endoribonuclease YbeY	Lipid II:glycine glycyltransferase
Energy-dependent translational throttle protein EttA	Ferredoxin	Endolytic murein transglycosylase	Fe(2+) transporter FeoB	Energy-coupling factor transporter ATP-binding protein EcfA1	Glutamine--fructose-6-phosphate aminotransferase [isomerizing]	Energy-coupling factor transporter ATP-binding protein EcfA1	L-serine dehydratase, alpha chain
Enolase	Ferric enterobactin transport ATP-binding protein FepC	endonuclease 4	Ferredoxin	Energy-coupling factor transporter ATP-binding protein EcfA2	Glutamine--tRNA ligase	Energy-coupling factor transporter ATP-binding protein EcfA2	L-serine dehydratase, beta chain
Enoyl-[acyl-carrier-protein] reductase [NADH] FabI	Ferric uptake regulation protein	Endonuclease III	Ferric enterobactin transport ATP-binding protein FepC	Energy-coupling factor transporter transmembrane protein EcfT	Glutathione transport system permease protein GsiD	Energy-coupling factor transporter transmembrane protein EcfT	L-seryl-tRNA(Sec) selenium transferase
Epoxyqueuosine reductase	Ferrous-iron efflux pump FieF	Endonuclease MutS2	Ferric uptake regulation protein	Energy-coupling factor transporter transmembrane protein EcfT	Glyceraldehyde-3-phosphate dehydrogenase	Energy-coupling factor transporter transmembrane protein EcfT	L-seryl-tRNA(Sec) selenium transferase
Exodeoxyribonuclease 7 large subunit	Flagellar assembly factor FliW	Endoribonuclease MazF	Ferrous-iron efflux pump FieF	Enolase	Glycerol-3-phosphate dehydrogenase [NAD(P)+]	Energy-dependent translational throttle protein EttA	Lysine--tRNA ligase
Exodeoxyribonuclease 7 small subunit	Flagellar basal body rod protein FlgB	Endoribonuclease YbeY	Flagellar assembly factor FliW	Enoyl-[acyl-carrier-protein] reductase [NADH] FabI	Glycine--tRNA ligase	Enolase	Macrolide export ATP-binding/permease protein MacB
Extracellular matrix regulatory protein A	Flagellar basal-body rod protein FlgC	Energy-coupling factor transporter ATP-binding protein EcfA1	Flagellar basal body rod protein FlgB	Epoxyqueuosine reductase	Glycogen synthase	Enoyl-[acyl-carrier-protein] reductase [NADH] FabI	Malonyl CoA-acyl carrier protein transacylase
Farnesyl diphosphate synthase	Flagellar basal-body rod protein FlgG	Energy-coupling factor transporter ATP-binding protein EcfA2	Flagellar basal-body rod protein FlgC	Exodeoxyribonuclease 7 large subunit	Glycosyltransferase GlyG	Epoxyqueuosine reductase	Manganese ABC transporter substrate-binding lipoprotein
Fe(2+) transporter FeoB	Flagellar basal-body rod protein FlgG	Energy-coupling factor transporter transmembrane protein EcfT	Flagellar basal-body rod protein FlgG	Exodeoxyribonuclease 7 small subunit	Glyoxal reductase	Exodeoxyribonuclease 7 large subunit	Mannitol-1-phosphate 5-dehydrogenase
Fe(2+) transporter FeoB	Flagellar basal-body rod protein FlgG	Energy-coupling factor transporter transmembrane protein EcfT	Flagellar basal-body rod protein FlgG	Extracellular matrix regulatory protein A	Glyoxal reductase	Exodeoxyribonuclease 7 small subunit	Mannose-6-phosphate isomerase ManA
Ferredoxin	Flagellar biosynthesis protein FlhA	Energy-dependent translational throttle protein EttA	Flagellar basal-body rod protein FlgG	Farnesyl diphosphate synthase	GTP 3',8-cyclase	Extracellular matrix regulatory protein A	Membrane lipoprotein TpN32
Ferric uptake regulation protein	Flagellar biosynthetic protein FliP	Enolase	Flagellar biosynthesis protein FlhA	Fatty acid ABC transporter ATP-binding/permease protein	GTP cyclohydrolase 1 type 2	Farnesyl diphosphate synthase	Membrane protein insertase YidC 2
Ferrous-iron efflux pump FieF	Flagellar filament 30.7 kDa core protein	Enoyl-[acyl-carrier-protein] reductase [NADH] FabI	Flagellar biosynthetic protein FliP	Fe(2+) transporter FeoB	GTP cyclohydrolase 1 type 2	Fatty acid ABC transporter ATP-binding/permease protein	Membrane-bound lytic murein transglycosylase F
Flagellar assembly factor FliW	Flagellar hook-associated protein 3	Epoxyqueuosine reductase	Flagellar hook-associated protein 1	Fe(2+) transporter FeoB	GTP pyrophosphokinase	Fe(2+) transporter FeoB	Membrane-bound lytic murein transglycosylase F
Flagellar basal body rod protein FlgB	Flagellar hook-basal body complex protein FliE	Exodeoxyribonuclease 7 large subunit	Flagellar hook-associated protein 3	Ferredoxin	GTPase Der	Fe(2+) transporter FeoB	Methionine aminopeptidase 1
Flagellar basal-body rod protein FlgC	Flagellar motor switch protein FliG	Exodeoxyribonuclease 7 small subunit	Flagellar hook-basal body complex protein FliE	Ferric enterobactin transport ATP-binding protein FepC	GTPase Era	Ferredoxin	Methionine--tRNA ligase
Flagellar basal-body rod protein FlgG	Flagellar motor switch protein FliM	Extracellular matrix regulatory protein A	Flagellar motor switch protein FliG	Ferric uptake regulation protein	GTPase HflX	Ferric enterobactin transport ATP-binding protein FepC	Methionyl-tRNA formyltransferase
Flagellar basal-body rod protein FlgG	Flagellar M-ring protein	Farnesyl diphosphate synthase	Flagellar motor switch protein FliM	Ferrous-iron efflux pump FieF	GTPase Obg	Ferric uptake regulation protein	Mini-ribonuclease 3
Flagellar basal-body rod protein FlgG	Flagellar secretion chaperone FliS	Fe(2+) transporter FeoB	Flagellar secretion chaperone FliS	Flagellar assembly factor FliW	Guanine/hypoxanthine permease PbuG	Ferrous-iron efflux pump FieF	Multidrug export protein MepA
Flagellar biosynthesis protein FlhA	Flagellin B	Fe(2+) transporter FeoB	Flagellin	Flagellar basal body rod protein FlgB	Guanylate kinase	Flagellar assembly factor FliW	Multidrug export protein MepA
Flagellar biosynthetic protein FliP	Flagellin C	Ferredoxin	Flagellin B	Flagellar basal-body rod protein FlgC	Heat-inducible transcription repressor HrcA	Flagellar basal body rod protein FlgB	Multidrug resistance protein NorM
Flagellar hook-associated protein 3	Flavo-diiron protein FprA1	Ferric uptake regulation protein	Flagellin B	Flagellar basal-body rod protein FlgG	Heme chaperone HemW	Flagellar basal-body rod protein FlgC	Multidrug resistance protein NorM
Flagellar hook-basal body complex protein FliE	Foldase protein PrsA	Ferrous-iron efflux pump FieF	Flagellin D	Flagellar basal-body rod protein FlgG	Heme response regulator HssR	Flagellar basal-body rod protein FlgG	Multidrug resistance protein NorM
Flagellar motor switch protein FliG	Foldase protein PrsA	Flagellar assembly factor FliW	Flavo-diiron protein FprA1	Flagellar basal-body rod protein FlgG	Hemin transport system permease protein HmuU	Flagellar basal-body rod protein FlgG	N-acetylgalactosamine permease IIC component 1
Flagellar motor switch protein FliM	Fructokinase	Flagellar basal body rod protein FlgB	Foldase protein PrsA	Flagellar biosynthesis protein FlhA	Hemin transport system permease protein HmuU	Flagellar basal-body rod protein FlgG	N-acetylgalactosamine permease IIC component 1
Flagellar secretion chaperone FliS	Fructose-bisphosphate aldolase	Flagellar basal-body rod protein FlgC	Fructose-bisphosphate aldolase	Flagellar biosynthetic protein FliP	High-affinity zinc uptake system membrane protein ZnuB	Flagellar biosynthesis protein FlhA	N-acetylgalactosamine-N,N'-diacetylbacillosaminyl-diphospho-undecaprenol 4-alpha-N-acetylgalactosaminyltransferase
Flagellin	Galactose/methyl galactoside import ATP-binding protein MglA	Flagellar basal-body rod protein FlgG	Galactose/methyl galactoside import ATP-binding protein MglA	Flagellar hook-associated protein 1	Histidine--tRNA ligase	Flagellar biosynthetic protein FliP	N-acetylglucosamine-6-phosphate deacetylase
Flagellin B	General stress protein 14	Flagellar basal-body rod protein FlgG	General stress protein CTC	Flagellar hook-associated protein 3	HMP-PP phosphatase	Flagellar hook-associated protein 3	N-acetylglucosaminyldiphosphoundecaprenol N-acetyl-beta-D-mannosaminyltransferase
Flavo-diiron protein FprA1	General stress protein CTC	Flagellar basal-body rod protein FlgG	Germination protease	Flagellar hook-basal body complex protein FliE	Holliday junction ATP-dependent DNA helicase RuvA	Flagellar hook-basal body complex protein FliE	N-acetylmuramoyl-L-alanine amidase AmiC
Foldase protein PrsA	Germination protease	Flagellar biosynthesis protein FlhA	Glucokinase	Flagellar motor switch protein FliG	Holliday junction ATP-dependent DNA helicase RuvB	Flagellar motor switch protein FliG	N-acetylneuraminate lyase
Foldase protein PrsA	Glucitol operon repressor	Flagellar biosynthetic protein FliP	Glucokinase	Flagellar motor switch protein FliM	HPr kinase/phosphorylase	Flagellar motor switch protein FliM	NADP-dependent 7-alpha-hydroxysteroid dehydrogenase
Fructokinase	Glucokinase	Flagellar hook-associated protein 3	Gluconeogenesis factor	Flagellar secretion chaperone FliS	HTH-type transcriptional regulator ImmR	Flagellar secretion chaperone FliS	Nicotinate phosphoribosyltransferase
Fructose-bisphosphate aldolase	Gluconeogenesis factor	Flagellar hook-basal body complex protein FliE	Glucosamine-6-phosphate deaminase 1	Flagellin	HTH-type transcriptional regulator IscR	Flagellin	Oleate hydratase
Galactose/methyl galactoside import ATP-binding protein MglA	Glucosamine-6-phosphate deaminase 1	Flagellar motor switch protein FliG	Glucose-6-phosphate 1-dehydrogenase	Flagellin B	HTH-type transcriptional regulator MntR	Flagellin	Oligo-1,6-glucosidase
General stress protein 14	Glucose-6-phosphate 1-dehydrogenase	Flagellar motor switch protein FliM	Glucose-6-phosphate isomerase	Flagellin D	HTH-type transcriptional regulator PuuR	Flagellin B	Oligopeptide transport ATP-binding protein OppD
General stress protein CTC	Glucose-6-phosphate isomerase	Flagellar secretion chaperone FliS	Glucosidase YgjK	Flavo-diiron protein FprA1	HTH-type transcriptional repressor CytR	Flavo-diiron protein FprA1	Oligopeptide transport ATP-binding protein OppF
Germination protease	Glutaconyl-CoA decarboxylase subunit beta	Flagellin	Glutaconyl-CoA decarboxylase subunit beta	Flavohemoprotein	Hypoxanthine-guanine phosphoribosyltransferase	Foldase protein PrsA	Oligopeptide transport system permease protein OppC
Global nitrogen regulator	Glutamate racemase 2	Flagellin B	Glutamate racemase 2	Foldase protein PrsA	Imidazolonepropionase	Foldase protein PrsA	Oligopeptide-binding protein AppA
Glucokinase	Glutamate--tRNA ligase	Flagellin B	Glutamate--tRNA ligase	Foldase protein PrsA 1	IMPACT family member YigZ	Fructosamine deglycase FrlB	Oligopeptide-binding protein AppA
Glucokinase	Glutamine transport ATP-binding protein GlnQ	Flagellin D	Glutamine synthetase	Fructose-bisphosphate aldolase	Iron(3+)-hydroxamate-binding protein FhuD	Fructose-bisphosphate aldolase	Oligosaccharide 4-alpha-D-glucosyltransferase
Gluconeogenesis factor	Glutamine transport ATP-binding protein GlnQ	Flavo-diiron protein FprA1	Glutamine transport ATP-binding protein GlnQ	General stress protein CTC	Iron-uptake system permease protein FeuC	Galactose/methyl galactoside import ATP-binding protein MglA	Oligosaccharides import ATP-binding protein MsmX
Glucosamine-6-phosphate deaminase 1	Glutamine-dependent NAD(+) synthetase	Foldase protein PrsA	Glutamine-dependent NAD(+) synthetase	Germination protease	Isoaspartyl dipeptidase	Galactose/methyl galactoside import ATP-binding protein MglA	Oligosaccharides import ATP-binding protein MsmX
Glucose-1-phosphate thymidylyltransferase	Glutamine--fructose-6-phosphate aminotransferase [isomerizing]	Foldase protein PrsA	Glutamine--fructose-6-phosphate aminotransferase [isomerizing]	Glucokinase	Ktr system potassium uptake protein A	Galactose-6-phosphate isomerase subunit LacA	Oligosaccharides import ATP-binding protein MsmX
Glucose-6-phosphate 1-dehydrogenase	Glyceraldehyde-3-phosphate dehydrogenase 1	Fructokinase	Glutamine--tRNA ligase	Glucokinase	Ktr system potassium uptake protein B	Galactose-6-phosphate isomerase subunit LacB	Osmoregulated proline transporter OpuE
Glucose-6-phosphate isomerase	Glycerol-3-phosphate dehydrogenase [NAD(P)+]	Fructose-bisphosphate aldolase	Glyceraldehyde-3-phosphate dehydrogenase 1	Gluconeogenesis factor	Kynurenine formamidase	Galactoside transport system permease protein MglC	Osmoregulated proline transporter OpuE
Glucosidase YgjK	Glycine--tRNA ligase	Galactose/methyl galactoside import ATP-binding protein MglA	Glycerol-3-phosphate dehydrogenase [NAD(P)+]	Glucosamine-6-phosphate deaminase 1	L-cystine uptake protein TcyP	General stress protein CTC	Oxaloacetate decarboxylase alpha chain
Glutaconyl-CoA decarboxylase subunit beta	GTP 3',8-cyclase	General stress protein 14	Glycine--tRNA ligase	Glucose-6-phosphate 1-dehydrogenase	Leucine--tRNA ligase	Germination protease	Oxygen-insensitive NAD(P)H nitroreductase
Glutamate racemase 2	GTP cyclohydrolase 1	General stress protein CTC	GMP synthase [glutamine-hydrolyzing]	Glucose-6-phosphate isomerase	Leupeptin-inactivating enzyme 1	Glucokinase	Oxygen-insensitive NAD(P)H nitroreductase
Glutamate synthase [NADPH] small chain	GTP cyclohydrolase 1 type 2	Germination protease	GTP 3',8-cyclase	Glutaconyl-CoA decarboxylase subunit beta	Lichenan permease IIC component	Glucokinase	p-aminobenzoyl-glutamate transport protein
Glutamate--tRNA ligase	GTP pyrophosphokinase	Glucokinase	GTP cyclohydrolase 1 type 2	Glutamate racemase 2	Lichenan permease IIC component	Gluconeogenesis factor	Pantothenic acid transporter PanT
Glutamine transport ATP-binding protein GlnQ	GTPase Der	Glucokinase	GTP cyclohydrolase 1 type 2	Glutamate--tRNA ligase	Lichenan-specific phosphotransferase enzyme IIB component	Glucosamine-6-phosphate deaminase 1	Penicillin acylase
Glutamine transport ATP-binding protein GlnQ	GTPase Era	Gluconeogenesis factor	GTP pyrophosphokinase	Glutamine synthetase	Lichenan-specific phosphotransferase enzyme IIB component	Glucose-6-phosphate 1-dehydrogenase	Penicillin-binding protein 1A/1B
Glutamine-dependent NAD(+) synthetase	GTPase HflX	Glucosamine-6-phosphate deaminase 1	GTPase Der	Glutamine-dependent NAD(+) synthetase	Lipid II flippase MurJ	Glucose-6-phosphate isomerase	Penicillin-binding protein 1A/1B
Glutamine--fructose-6-phosphate aminotransferase [isomerizing]	GTPase Obg	Glucose-1-phosphate thymidylyltransferase	GTPase Era	Glutamine--fructose-6-phosphate aminotransferase [isomerizing]	Lipid II isoglutaminyl synthase (glutamine-hydrolyzing) subunit GatD	Glucosidase YgjK	Penicillin-binding protein A
Glutamine--tRNA ligase	Guanylate kinase	Glucose-1-phosphate thymidylyltransferase	GTPase HflX	Glutamine--tRNA ligase	Lipid II isoglutaminyl synthase (glutamine-hydrolyzing) subunit MurT	Glutaconyl-CoA decarboxylase subunit beta	Peptide chain release factor 3
Glyceraldehyde-3-phosphate dehydrogenase 1	Heat-inducible transcription repressor HrcA	Glucose-6-phosphate 1-dehydrogenase	GTPase Obg	Glyceraldehyde-3-phosphate dehydrogenase 1	Lon protease	Glutamate racemase 2	Peptide chain release factor RF1
Glycerol-3-phosphate dehydrogenase [NAD(P)+]	Heme chaperone HemW	Glucose-6-phosphate isomerase	Guanine/hypoxanthine permease PbuG	Glycerol-3-phosphate dehydrogenase [NAD(P)+]	Low molecular weight protein-tyrosine-phosphatase YfkJ	Glutamate--tRNA ligase	Peptide deformylase 1
Glycine--tRNA ligase	Hemin transport system permease protein HmuU	Glucosidase YgjK	Guanylate kinase	Glycine--tRNA ligase	L-ribulose-5-phosphate 3-epimerase UlaE	Glutamine transport ATP-binding protein GlnQ	Peptide methionine sulfoxide reductase msrA/msrB
Glyoxal reductase	High-affinity zinc uptake system membrane protein ZnuB	Glutaconyl-CoA decarboxylase subunit beta	Haloalkane dehalogenase	GMP synthase [glutamine-hydrolyzing]	L-ribulose-5-phosphate 4-epimerase AraD	Glutamine transport ATP-binding protein GlnQ	Peptide methionine sulfoxide reductase msrA/msrB
Glyoxal reductase	Holliday junction ATP-dependent DNA helicase RuvA	Glutamate racemase 2	Heat-inducible transcription repressor HrcA	GTP 3',8-cyclase	L-ribulose-5-phosphate 4-epimerase SgbE	Glutamine-dependent NAD(+) synthetase	Peptidoglycan D,D-transpeptidase FtsI
GTP 3',8-cyclase	Holliday junction ATP-dependent DNA helicase RuvB	Glutamate--tRNA ligase	Heme chaperone HemW	GTP cyclohydrolase 1 type 2	L-serine dehydratase, alpha chain	Glutamine--fructose-6-phosphate aminotransferase [isomerizing]	Peptidoglycan D,D-transpeptidase MrdA
GTP cyclohydrolase 1	Holo-[acyl-carrier-protein] synthase	Glutamine transport ATP-binding protein GlnQ	Heme oxygenase HutZ	GTP cyclohydrolase 1 type 2	L-serine dehydratase, beta chain	Glutamine--tRNA ligase	Peptidoglycan glycosyltransferase MrdB
GTP cyclohydrolase 1 type 2	HPr kinase/phosphorylase	Glutamine transport ATP-binding protein GlnQ	Hemin transport system permease protein HmuU	GTP pyrophosphokinase	L-seryl-tRNA(Sec) selenium transferase	Glyceraldehyde-3-phosphate dehydrogenase 1	Peptidoglycan O-acetyltransferase
GTP cyclohydrolase 1 type 2	HTH-type transcriptional regulator CymR	Glutamine-dependent NAD(+) synthetase	Hemin transport system permease protein HmuU	GTPase Der	Lysine--tRNA ligase	Glycerol-3-phosphate dehydrogenase [NAD(P)+]	Peptidoglycan-N-acetylglucosamine deacetylase
GTP pyrophosphokinase	HTH-type transcriptional regulator CysL	Glutamine--fructose-6-phosphate aminotransferase [isomerizing]	High molecular weight rubredoxin	GTPase Era	Major cardiolipin synthase ClsA	Glycine betaine/carnitine/choline transport ATP-binding protein OpuCA	Peptidoglycan-N-acetylglucosamine deacetylase
GTPase Der	HTH-type transcriptional regulator MntR	Glutamine--tRNA ligase	High-affinity heme uptake system protein IsdE	GTPase HflX	Malonyl CoA-acyl carrier protein transacylase	Glycine reductase complex component B subunit gamma	Peptidoglycan-N-acetylmuramic acid deacetylase PdaA
GTPase Era	HTH-type transcriptional regulator PuuR	Glyceraldehyde-3-phosphate dehydrogenase 1	High-affinity zinc uptake system ATP-binding protein ZnuC	GTPase Obg	Manganese ABC transporter substrate-binding lipoprotein	Glycine reductase complex component B subunit gamma	Peptidyl-prolyl cis-trans isomerase B
GTPase HflX	HTH-type transcriptional repressor CytR	Glycerol-3-phosphate dehydrogenase [NAD(P)+]	High-affinity zinc uptake system membrane protein ZnuB	Guanine/hypoxanthine permease PbuG	manganese efflux pump MntP	Glycine reductase complex component B subunits alpha and beta	Peptidyl-prolyl cis-trans isomerase B
GTPase Obg	Hydroxylamine reductase	Glycine--tRNA ligase	Histidine--tRNA ligase	Guanylate kinase	Mannitol-1-phosphate 5-dehydrogenase	Glycine/sarcosine/betaine reductase complex component A	Peptidyl-tRNA hydrolase
Guanylate kinase	Hypoxanthine-guanine phosphoribosyltransferase	Glyoxal reductase	Holliday junction ATP-dependent DNA helicase RuvA	Heat-inducible transcription repressor HrcA	Membrane lipoprotein TmpC	Glycine/sarcosine/betaine reductase complex component A1	Peptidyl-tRNA hydrolase
Heat-inducible transcription repressor HrcA	Imidazolonepropionase	GMP synthase [glutamine-hydrolyzing]	Holliday junction ATP-dependent DNA helicase RuvB	Heme chaperone HemW	Membrane lipoprotein TpN32	Glycine--tRNA ligase	Peroxide operon regulator
Heme chaperone HemW	Immunity protein SdpI	GTP 3',8-cyclase	Holo-[acyl-carrier-protein] synthase	Heme oxygenase HutZ	Membrane protein insertase MisCA	GMP synthase [glutamine-hydrolyzing]	Peroxide stress resistance protein YaaA
Hemin transport system permease protein HmuU	IMPACT family member YigZ	GTP cyclohydrolase 1	HPr kinase/phosphorylase	Hemin transport system permease protein HmuU	Membrane-bound lytic murein transglycosylase F	GTP 3',8-cyclase	Petrobactin import ATP-binding protein YclP
Hemin transport system permease protein HmuU	Inner membrane protein YbaN	GTP cyclohydrolase 1 type 2	HTH-type transcriptional regulator CymR	Hemin transport system permease protein HmuU	Methanol dehydrogenase activator	GTP cyclohydrolase 1 type 2	Petrobactin import ATP-binding protein YclP
High-affinity heme uptake system protein IsdE	Inner membrane transporter YgjI	GTP cyclohydrolase 1 type 2	HTH-type transcriptional regulator PuuR	Hemin transport system permease protein HmuU	Methionine aminopeptidase 1	GTP cyclohydrolase 1 type 2	Petrobactin import system permease protein YclN
High-affinity zinc uptake system membrane protein ZnuB	Iron hydrogenase 1	GTP pyrophosphokinase	HTH-type transcriptional repressor CytR	High-affinity heme uptake system protein IsdE	Methionine--tRNA ligase	GTP pyrophosphokinase	Petrobactin import system permease protein YclO
Histidine--tRNA ligase	Iron-sulfur cluster repair protein YtfE	GTPase Der	HTH-type transcriptional repressor YtrA	High-affinity zinc uptake system ATP-binding protein ZnuC	Methionyl-tRNA formyltransferase	GTPase Der	Petrobactin-binding protein YclQ
Holliday junction ATP-dependent DNA helicase RuvA	Isoaspartyl dipeptidase	GTPase Era	Hydroxylamine reductase	High-affinity zinc uptake system binding-protein ZnuA	Methyl-accepting chemotaxis protein 2	GTPase Der	Phenylalanine--tRNA ligase beta subunit
Holliday junction ATP-dependent DNA helicase RuvB	Ktr system potassium uptake protein A	GTPase HflX	Hydroxylamine reductase	Histidine--tRNA ligase	Modification methylase RsrI	GTPase Era	Phosphate acetyltransferase
Holo-[acyl-carrier-protein] synthase	Ktr system potassium uptake protein B	GTPase Obg	Hydroxypyruvate reductase	Holliday junction ATP-dependent DNA helicase RuvA	Monoacylglycerol lipase	GTPase HflX	Phosphate acyltransferase
HPr kinase/phosphorylase	Kynurenine formamidase	Guanine/hypoxanthine permease PbuG	Hypoxanthine-guanine phosphoribosyltransferase	Holliday junction ATP-dependent DNA helicase RuvB	Motility protein B	GTPase Obg	Phosphate import ATP-binding protein PstB 3
HTH-type transcriptional regulator CymR	L-arabinose transport system permease protein AraQ	Guanylate kinase	Imidazolonepropionase	Holliday junction ATP-dependent DNA helicase RuvB	Mrr restriction system protein	Guanine/hypoxanthine permease PbuG	Phosphate transport system permease protein PstA
HTH-type transcriptional regulator MntR	L-cystine uptake protein TcyP	Heat-inducible transcription repressor HrcA	Immunity protein SdpI	Holo-[acyl-carrier-protein] synthase	Multidrug export protein MepA	Guanylate kinase	Phosphate transport system permease protein PstC 1
HTH-type transcriptional regulator MurR	L-cystine uptake protein TcyP	Heme chaperone HemW	IMPACT family member YigZ	HPr kinase/phosphorylase	Multidrug export protein MepA	Heat-inducible transcription repressor HrcA	Phosphate-import permease protein PhnE
HTH-type transcriptional regulator PuuR	Leucine--tRNA ligase	Heme oxygenase HutZ	Inner membrane protein YbaN	HTH-type transcriptional regulator CymR	Multidrug resistance protein NorM	Heme chaperone HemW	Phosphate-import permease protein PhnE
HTH-type transcriptional regulator TreR	Lichenan permease IIC component	Hemin transport system permease protein HmuU	Inner membrane transporter YgjI	HTH-type transcriptional regulator PuuR	mupirocin-resistant isoleucine--tRNA ligase MupB	Heme oxygenase 1	Phosphate-specific transport system accessory protein PhoU
HTH-type transcriptional repressor CytR	Lichenan-specific phosphotransferase enzyme IIA component	Hemin transport system permease protein HmuU	Inosine-5'-monophosphate dehydrogenase	HTH-type transcriptional repressor CytR	Na(+)/H(+)-K(+) antiporter GerN	Hemin transport system permease protein HmuU	Phospho-2-dehydro-3-deoxyheptonate aldolase
Hydroxylamine reductase	Lipid II isoglutaminyl synthase (glutamine-hydrolyzing) subunit GatD	Hemin transport system permease protein HmuU	Iron hydrogenase 1	HTH-type transcriptional repressor YtrA	N-acetylcysteine deacetylase	High-affinity zinc uptake system binding-protein ZnuA	Phosphocarrier protein HPr
Hydroxylamine reductase	Lipid II isoglutaminyl synthase (glutamine-hydrolyzing) subunit MurT	High-affinity heme uptake system protein IsdE	Iron(3+)-hydroxamate-binding protein FhuD	Hydroxypyruvate reductase	N-acetylglucosaminyldiphosphoundecaprenol N-acetyl-beta-D-mannosaminyltransferase	High-affinity zinc uptake system membrane protein ZnuB	Phosphoenolpyruvate-protein phosphotransferase
Hydroxypyruvate reductase	Lipid II:glycine glycyltransferase	High-affinity zinc uptake system membrane protein ZnuB	Iron-sulfur cluster repair protein YtfE	Hypoxanthine-guanine phosphoribosyltransferase	N-acetylmuramoyl-L-alanine amidase CwlH	Histidine--tRNA ligase	Phosphoglucomutase
Hypoxanthine-guanine phosphoribosyltransferase	Lon protease	Histidine--tRNA ligase	Iron-sulfur cluster repair protein YtfE	Imidazolonepropionase	N-acetylmuramoyl-L-alanine amidase domain-containing protein	Holliday junction ATP-dependent DNA helicase RuvA	Phosphoglucosamine mutase
Imidazolonepropionase	Long-chain-alcohol dehydrogenase 2	Holliday junction ATP-dependent DNA helicase RuvA	Iron-uptake system permease protein FeuC	Immunity protein SdpI	N-acetylmuramoyl-L-alanine amidase LytC	Holliday junction ATP-dependent DNA helicase RuvB	Phospho-N-acetylmuramoyl-pentapeptide-transferase
Immunity protein SdpI	Low molecular weight protein-tyrosine-phosphatase YfkJ	Holliday junction ATP-dependent DNA helicase RuvB	Isoaspartyl dipeptidase	IMPACT family member YigZ	N-acetylmuramoyl-L-alanine amidase LytC	Homoserine kinase	Phosphopantetheine adenylyltransferase
IMPACT family member YigZ	L-serine dehydratase, alpha chain	Holo-[acyl-carrier-protein] synthase	Ktr system potassium uptake protein A	Inner membrane protein YbaN	NAD kinase	HPr kinase/phosphorylase	Phosphopantetheine adenylyltransferase
Inner membrane protein YbaN	L-serine dehydratase, beta chain	HPr kinase/phosphorylase	Ktr system potassium uptake protein B	Inner membrane transporter YgjI	NADP-dependent 7-alpha-hydroxysteroid dehydrogenase	HPr-like protein Crh	Phosphoserine phosphatase SerB1
Inner membrane transporter YgjI	L-seryl-tRNA(Sec) selenium transferase	HTH-type transcriptional activator HxlR	Kynurenine formamidase	Inosine-5'-monophosphate dehydrogenase	NADP-specific glutamate dehydrogenase	HTH-type transcriptional regulator CymR	Phosphoserine phosphatase SerB1
Inosine-5'-monophosphate dehydrogenase	Macrolide export ATP-binding/permease protein MacB	HTH-type transcriptional regulator MntR	L-arabinose transport system permease protein AraQ	Iron hydrogenase 1	Nicotinate phosphoribosyltransferase	HTH-type transcriptional regulator DegA	Polyamine aminopropyltransferase
Iron hydrogenase 1	Major cardiolipin synthase ClsA	HTH-type transcriptional regulator MurR	L-cystine uptake protein TcyP	Iron(3+)-hydroxamate-binding protein FhuD	Nicotinate-nucleotide adenylyltransferase	HTH-type transcriptional regulator KdgR	Polyisoprenyl-teichoic acid--peptidoglycan teichoic acid transferase TagU
Iron(3+)-hydroxamate-binding protein FhuD	Major cardiolipin synthase ClsA	HTH-type transcriptional regulator PuuR	Leucine--tRNA ligase	Iron-sulfur cluster repair protein DnrN	Nisin biosynthesis protein NisB	HTH-type transcriptional regulator MntR	Polyribonucleotide nucleotidyltransferase
Iron-sulfur cluster repair protein YtfE	Malonyl CoA-acyl carrier protein transacylase	HTH-type transcriptional regulator TreR	Lichenan permease IIC component	Iron-sulfur cluster repair protein YtfE	Nuclease SbcCD subunit D	HTH-type transcriptional regulator PuuR	Potassium/sodium uptake protein NtpJ
Iron-uptake system permease protein FeuC	Maltose O-acetyltransferase	HTH-type transcriptional repressor CytR	Lichenan-specific phosphotransferase enzyme IIA component	Iron-uptake system permease protein FeuC	Nucleoid-associated protein	HTH-type transcriptional repressor CytR	Primosomal protein N'
IS1380 family transposase ISEnca1	Mannose-1-phosphate guanylyltransferase RfbM	Hydroxylamine reductase	Lipid II flippase MurJ	IS1595 family transposase ISCco3	Nucleotide-binding protein YvcJ	Hydroxypyruvate reductase	Processive diacylglycerol beta-glucosyltransferase
IS1595 family transposase ISDeul1	Mannose-6-phosphate isomerase ManA	Hydroxylamine reductase	Lipid II isoglutaminyl synthase (glutamine-hydrolyzing) subunit GatD	Isoaspartyl dipeptidase	Oligoendopeptidase F, plasmid	Hypoxanthine-guanine phosphoribosyltransferase	Processive diacylglycerol beta-glucosyltransferase
IS66 family transposase ISAba46	Membrane lipoprotein TmpC	Hydroxypyruvate reductase	Lipid II isoglutaminyl synthase (glutamine-hydrolyzing) subunit MurT	Ktr system potassium uptake protein A	Oligopeptide transport ATP-binding protein OppD	Imidazolonepropionase	Proline--tRNA ligase
Isoaspartyl dipeptidase	Membrane protein insertase YidC 2	Hypoxanthine-guanine phosphoribosyltransferase	Lipid II:glycine glycyltransferase	Ktr system potassium uptake protein B	Oligopeptide transport ATP-binding protein OppF	Immunity protein SdpI	Proline--tRNA ligase
Ktr system potassium uptake protein A	Membrane-bound lytic murein transglycosylase F	Imidazolonepropionase	Lon protease	Kynurenine formamidase	Oligopeptide-binding protein AppA	IMPACT family member YigZ	Protein adenylyltransferase NmFic
Ktr system potassium uptake protein B	Metal ABC transporter substrate-binding lipoprotein	Immunity protein SdpI	Long-chain-alcohol dehydrogenase 2	L-arabinose transport system permease protein AraQ	Oligopeptide-binding protein AppA	Inner membrane protein YbaN	Protein ElaA
Kynurenine formamidase	Methanol dehydrogenase activator	IMPACT family member YigZ	Low molecular weight protein-tyrosine-phosphatase YfkJ	L-cystine uptake protein TcyP	Oligopeptide-binding protein AppA	Inosine-5'-monophosphate dehydrogenase	Protein ElaA
Lactose phosphotransferase system repressor	Methionine aminopeptidase 1	Inner membrane protein YbaN	L-ribulose-5-phosphate 3-epimerase UlaE	L-cystine uptake protein TcyP	p-aminobenzoyl-glutamate transport protein	Inositol 2-dehydrogenase/D-chiro-inositol 3-dehydrogenase	Protein RecA
L-arabinose transport system permease protein AraQ	Methionyl-tRNA formyltransferase	Inner membrane transporter YgjI	L-ribulose-5-phosphate 4-epimerase UlaF	Leucine--tRNA ligase	Pantothenic acid transporter PanT	Iron-sulfur cluster repair protein YtfE	Protein SphX
L-cystine uptake protein TcyP	Mini-ribonuclease 3	Iron hydrogenase 1	L-seryl-tRNA(Sec) selenium transferase	LexA repressor	Penicillin acylase	Isoaspartyl dipeptidase	Protein translocase subunit SecDF
L-cystine uptake protein TcyP	Monoacylglycerol lipase	Iron(3+)-hydroxamate-binding protein FhuD	Lysine--tRNA ligase	LexA repressor	Peptide chain release factor 2	Ktr system potassium uptake protein A	Protein translocase subunit SecF
L-cystine-binding protein FliY	Motility protein B	Iron-sulfur cluster repair protein YtfE	Macrolide export ATP-binding/permease protein MacB	LexA repressor	Peptide chain release factor 3	Kynurenine formamidase	Protein translocase subunit SecY
Leucine--tRNA ligase	Multidrug export protein MepA	Iron-uptake system permease protein FeuC	Major cardiolipin synthase ClsA	Lichenan permease IIC component	Peptide chain release factor RF1	Lactose phosphotransferase system repressor	Protein/nucleic acid deglycase 3
Lichenan permease IIC component	Multidrug export protein MepA	Isoaspartyl dipeptidase	Major cardiolipin synthase ClsA	Linearmycin resistance ATP-binding protein LnrL	Peptide deformylase	L-arabinose transport system permease protein AraQ	PTS system beta-glucoside-specific EIIBCA component
Lichenan permease IIC component	Multidrug export protein MepA	Ktr system potassium uptake protein A	Malonyl CoA-acyl carrier protein transacylase	Lipid II flippase MurJ	Peptidoglycan D,D-transpeptidase MrdA	L-cystine uptake protein TcyP	PTS system lactose-specific EIIA component
Lichenan permease IIC component	Multidrug resistance protein NorM	Ktr system potassium uptake protein B	Manganese ABC transporter substrate-binding lipoprotein	Lipid II isoglutaminyl synthase (glutamine-hydrolyzing) subunit GatD	Peptidoglycan D,D-transpeptidase MrdA	L-cystine uptake protein TcyP	PTS system lactose-specific EIICB component
Lichenan-specific phosphotransferase enzyme IIA component	mupirocin-resistant isoleucine--tRNA ligase MupA	Kynurenine formamidase	Manganese catalase	Lipid II isoglutaminyl synthase (glutamine-hydrolyzing) subunit MurT	Peptidoglycan glycosyltransferase MrdB	Leucine--tRNA ligase	PTS system lactose-specific EIICB component
Lichenan-specific phosphotransferase enzyme IIB component	Murein DD-endopeptidase MepM	Lactose phosphotransferase system repressor	manganese efflux pump MntP	Lipid II:glycine glycyltransferase	Peptidoglycan-N-acetylglucosamine deacetylase	Lichenan permease IIC component	PTS system mannitol-specific EIICBA component
Lipid II flippase MurJ	N(4)-(Beta-N-acetylglucosaminyl)-L-asparaginase	L-arabinose transport system permease protein AraQ	Mannitol-1-phosphate 5-dehydrogenase	Lon protease	Peptidoglycan-N-acetylglucosamine deacetylase	Lichenan permease IIC component	PTS system mannose-specific EIIAB component
Lipid II isoglutaminyl synthase (glutamine-hydrolyzing) subunit GatD	N,N'-diacetylchitobiose phosphorylase	L-cystine uptake protein TcyP	Membrane lipoprotein TmpC	Long-chain-alcohol dehydrogenase 2	Peptidoglycan-N-acetylmuramic acid deacetylase PdaA	Lichenan permease IIC component	PTS system mannose-specific EIID component
Lipid II isoglutaminyl synthase (glutamine-hydrolyzing) subunit MurT	Na(+)/H(+)-K(+) antiporter GerN	L-cystine uptake protein TcyP	Membrane protein insertase MisCA	Low molecular weight protein-tyrosine-phosphatase YfkJ	Peptidyl-tRNA hydrolase	Lichenan permease IIC component	PTS system mannose-specific EIID component
Lipid II:glycine glycyltransferase	N-acetylcysteine deacetylase	L-cystine-binding protein FliY	Membrane-bound lytic murein transglycosylase C	L-Rhamnulokinase	Petrobactin import ATP-binding protein YclP	Lichenan-specific phosphotransferase enzyme IIA component	PTS system mannose-specific EIID component
Lipoprotein signal peptidase	N-acetylgalactosamine-N,N'-diacetylbacillosaminyl-diphospho-undecaprenol 4-alpha-N-acetylgalactosaminyltransferase	Leucine--tRNA ligase	Methanol dehydrogenase activator	L-ribulose-5-phosphate 3-epimerase UlaE	Petrobactin import ATP-binding protein YclP	Lichenan-specific phosphotransferase enzyme IIB component	PTS system oligo-beta-mannoside-specific EIIB component
Lon protease	N-acetylglucosamine-6-phosphate deacetylase	Lichenan permease IIC component	Methionine aminopeptidase 1	L-ribulose-5-phosphate 4-epimerase UlaF	Petrobactin import system permease protein YclN	Linearmycin resistance ATP-binding protein LnrL	PTS system oligo-beta-mannoside-specific EIIB component
Lon protease	N-acetylglucosaminyldiphosphoundecaprenol N-acetyl-beta-D-mannosaminyltransferase	Lichenan permease IIC component	Methionine-binding lipoprotein MetQ	L-seryl-tRNA(Sec) selenium transferase	Petrobactin import system permease protein YclO	Lipid II flippase MurJ	PTS system sorbose-specific EIIB component
Long-chain-alcohol dehydrogenase 2	N-acetylmuramoyl-L-alanine amidase AmiC	Lichenan-specific phosphotransferase enzyme IIA component	Methionine--tRNA ligase	Lysine--tRNA ligase	Petrobactin-binding protein YclQ	Lipid II isoglutaminyl synthase (glutamine-hydrolyzing) subunit GatD	PTS system sorbose-specific EIIC component
Low molecular weight protein-tyrosine-phosphatase PtpA	N-acetylmuramoyl-L-alanine amidase CwlH	Lichenan-specific phosphotransferase enzyme IIB component	Methionyl-tRNA formyltransferase	Macrolide export ATP-binding/permease protein MacB	Phage-like element PBSX protein XkdM	Lipid II isoglutaminyl synthase (glutamine-hydrolyzing) subunit MurT	Pullulanase
L-Rhamnulokinase	N-acetylneuraminate lyase	Lipid A export ATP-binding/permease protein MsbA	Mini-ribonuclease 3	Major cardiolipin synthase ClsA	Phenylalanine--tRNA ligase alpha subunit	Lipid II:glycine glycyltransferase	Pullulanase
L-ribulose-5-phosphate 3-epimerase UlaE	NAD kinase	Lipid II flippase MurJ	Motility protein B	Major cardiolipin synthase ClsA	Phenylalanine--tRNA ligase beta subunit	Lipoprotein signal peptidase	Purine nucleoside phosphorylase DeoD-type
L-ribulose-5-phosphate 4-epimerase UlaF	NADP-dependent 7-alpha-hydroxysteroid dehydrogenase	Lipid II isoglutaminyl synthase (glutamine-hydrolyzing) subunit GatD	Multidrug export protein MepA	Malonyl CoA-acyl carrier protein transacylase	Phosphate acetyltransferase	Lon protease	putative ABC transporter ATP-binding protein
L-serine dehydratase, alpha chain	Negative regulator of genetic competence ClpC/MecB	Lipid II isoglutaminyl synthase (glutamine-hydrolyzing) subunit MurT	Multidrug export protein MepA	Mannitol-1-phosphate 5-dehydrogenase	Phosphate import ATP-binding protein PstB 3	Low molecular weight protein-tyrosine-phosphatase YfkJ	putative ABC transporter ATP-binding protein
L-serine dehydratase, beta chain	Nicotinate phosphoribosyltransferase pncB2	Lipid II:glycine glycyltransferase	Multidrug export protein MepA	Mannose-1-phosphate guanylyltransferase RfbM	Phosphate transport system permease protein PstA	L-ribulose-5-phosphate 3-epimerase UlaE	putative ABC transporter ATP-binding protein
L-seryl-tRNA(Sec) selenium transferase	Nicotinate-nucleotide adenylyltransferase	Lipoprotein signal peptidase	mupirocin-resistant isoleucine--tRNA ligase MupA	Mannosylglucosyl-3-phosphoglycerate phosphatase	Phosphate-binding protein PstS	L-ribulose-5-phosphate 4-epimerase UlaF	putative ABC transporter ATP-binding protein
Lysine--tRNA ligase	Non-specific ribonucleoside hydrolase RihC	Lon protease	N,N'-diacetylchitobiose phosphorylase	Membrane protein insertase YidC 2	Phosphate-specific transport system accessory protein PhoU	L-serine dehydratase, alpha chain	putative ABC transporter ATP-binding protein YknY
Macrolide export ATP-binding/permease protein MacB	N-substituted formamide deformylase	Lon protease	Na(+)/H(+)-K(+) antiporter GerN	Membrane-bound lytic murein transglycosylase C	Phosphatidylglycerol--prolipoprotein diacylglyceryl transferase	L-serine dehydratase, beta chain	putative ATP synthase YscN
Macrolide export ATP-binding/permease protein MacB	Nuclease SbcCD subunit D	Long-chain-alcohol dehydrogenase 2	N-acetylcysteine deacetylase	Methanol dehydrogenase activator	Phospho-2-dehydro-3-deoxyheptonate aldolase	L-seryl-tRNA(Sec) selenium transferase	putative cell division protein WhiA
Major cardiolipin synthase ClsA	Nucleoid-associated protein	Low molecular weight protein-tyrosine-phosphatase PtpA	N-acetylgalactosamine-N,N'-diacetylbacillosaminyl-diphospho-undecaprenol 4-alpha-N-acetylgalactosaminyltransferase	Methionine aminopeptidase 1	Phosphocarrier protein HPr	Lysine--tRNA ligase	Putative competence-damage inducible protein
Major cardiolipin synthase ClsA	Nucleotide-binding protein YvcJ	L-Rhamnulokinase	N-acetylglucosamine-6-phosphate deacetylase	Methionine-binding lipoprotein MetQ	Phosphoenolpyruvate-protein phosphotransferase	Macrolide export ATP-binding/permease protein MacB	Putative competence-damage inducible protein
Malonyl CoA-acyl carrier protein transacylase	Oleate hydratase	L-ribulose-5-phosphate 3-epimerase UlaE	N-acetylglucosaminyldiphosphoundecaprenol N-acetyl-beta-D-mannosaminyltransferase	Methionine--tRNA ligase	Phosphoglucomutase	Major cardiolipin synthase ClsA	putative GTP-binding protein EngB
Manganese ABC transporter substrate-binding lipoprotein	Oligoendopeptidase F, plasmid	L-ribulose-5-phosphate 4-epimerase UlaF	N-acetylmuramoyl-L-alanine amidase AmiC	Methionyl-tRNA formyltransferase	Phosphoglucosamine mutase	Malonyl CoA-acyl carrier protein transacylase	putative GTP-binding protein EngB
Mannitol-1-phosphate 5-dehydrogenase	Oligopeptide transport ATP-binding protein OppD	L-serine dehydratase, alpha chain	N-acetylmuramoyl-L-alanine amidase LytC	Mini-ribonuclease 3	Phosphoglycerate kinase	Mannitol-1-phosphate 5-dehydrogenase	putative HIT-like protein
Mannosylfructose-phosphate synthase	Oligopeptide transport ATP-binding protein OppF	L-serine dehydratase, beta chain	N-acetylneuraminate lyase	Modification methylase MboII	Phospho-N-acetylmuramoyl-pentapeptide-transferase	Mannose-1-phosphate guanylyltransferase RfbM	Putative HMP/thiamine import ATP-binding protein YkoD
Membrane lipoprotein TmpC	Oligopeptide transport system permease protein OppC	L-seryl-tRNA(Sec) selenium transferase	NAD kinase	Motility protein B	Phosphopantetheine adenylyltransferase	Membrane lipoprotein TmpC	putative M18 family aminopeptidase 2
Membrane lipoprotein TpN32	Oligopeptide-binding protein AppA	Lysine--tRNA ligase	NAD(P)H-quinone oxidoreductase subunit I, chloroplastic	Multidrug export protein MepA	Phosphopentomutase	Membrane lipoprotein TpN32	Putative membrane protein insertion efficiency factor
Membrane protein insertase MisCA	Oligopeptide-binding protein AppA	Macrolide export ATP-binding/permease protein MacB	NADP-specific glutamate dehydrogenase	Multidrug export protein MepA	Polyamine aminopropyltransferase	Membrane protein insertase MisCA	Putative metallo-hydrolase YycJ
Membrane-bound lytic murein transglycosylase F	Oligosaccharides import ATP-binding protein MsmX	Major cardiolipin synthase ClsA	Negative regulator of genetic competence ClpC/MecB	Multidrug export protein MepA	Polyisoprenyl-teichoic acid--peptidoglycan teichoic acid transferase TagU	Membrane-bound lytic murein transglycosylase C	Putative multidrug export ATP-binding/permease protein
Methanol dehydrogenase activator	Orotate phosphoribosyltransferase	Major cardiolipin synthase ClsA	Nicotinate phosphoribosyltransferase	mupirocin-resistant isoleucine--tRNA ligase MupA	Polyisoprenyl-teichoic acid--peptidoglycan teichoic acid transferase TagU	Membrane-bound lytic murein transglycosylase F	putative multiple-sugar transport system permease YteP
Methionine aminopeptidase 1	Orotidine 5'-phosphate decarboxylase	Malonyl CoA-acyl carrier protein transacylase	Nicotinate-nucleotide adenylyltransferase	N(4)-(Beta-N-acetylglucosaminyl)-L-asparaginase	Polyphenol oxidase	Methanol dehydrogenase activator	putative murein peptide carboxypeptidase
Methionine--tRNA ligase	Oxaloacetate decarboxylase alpha chain	Manganese ABC transporter substrate-binding lipoprotein	Nuclease SbcCD subunit D	Na(+)/H(+)-K(+) antiporter GerN	Polyribonucleotide nucleotidyltransferase	Methionine aminopeptidase 1	putative murein peptide carboxypeptidase
Methionyl-tRNA formyltransferase	Oxygen-insensitive NAD(P)H nitroreductase	Mannitol-1-phosphate 5-dehydrogenase	Nucleoid-associated protein	N-acetyl-alpha-D-glucosaminyl L-malate synthase	Polyribonucleotide nucleotidyltransferase	Methionine--tRNA ligase	Putative N-acetylmannosamine-6-phosphate 2-epimerase
Mini-ribonuclease 3	p-aminobenzoyl-glutamate transport protein	Mannosylfructose-phosphate synthase	Nucleotide-binding protein YvcJ	N-acetylcysteine deacetylase	Primosomal protein N'	Methionyl-tRNA formyltransferase	Putative N-acetylmannosamine-6-phosphate 2-epimerase
Motility protein B	Pantothenic acid transporter PanT	Membrane lipoprotein TmpC	Oleate hydratase	N-acetylgalactosamine-N,N'-diacetylbacillosaminyl-diphospho-undecaprenol 4-alpha-N-acetylgalactosaminyltransferase	Processive diacylglycerol beta-glucosyltransferase	Mini-ribonuclease 3	Putative N-acetylmannosamine-6-phosphate 2-epimerase
Mrr restriction system protein	Penicillin-binding protein A	Membrane lipoprotein TpN32	Oligoendopeptidase F, plasmid	N-acetylglucosamine-6-phosphate deacetylase	Proline--tRNA ligase	Modification methylase DpnIIA	putative NADH oxidase
Multidrug efflux system ATP-binding protein	Peptide chain release factor 2	Membrane protein insertase MisCA	Oligopeptide transport ATP-binding protein OppD	N-acetylglucosaminyldiphosphoundecaprenol N-acetyl-beta-D-mannosaminyltransferase	Protein GrpE	Motility protein B	putative peptidoglycan glycosyltransferase FtsW
Multidrug export protein MepA	Peptide chain release factor 3	Membrane-bound lytic murein transglycosylase F	Oligopeptide transport ATP-binding protein OppF	N-acetylmuramoyl-L-alanine amidase AmiC	Protein RecA	Multidrug export protein MepA	putative phosphatase YcdX
Multidrug export protein MepA	Peptide chain release factor RF1	Methanol dehydrogenase activator	Oligopeptide transport system permease protein OppC	N-acetylmuramoyl-L-alanine amidase LytC	Protein translocase subunit SecA	Multidrug export protein MepA	Putative pre-16S rRNA nuclease
Multidrug export protein MepA	Peptide deformylase	Methionine aminopeptidase 1	Oligopeptide-binding protein AppA	N-acetylneuraminate lyase	Protein translocase subunit SecDF	Multidrug resistance protein NorM	putative protein
Multidrug resistance ABC transporter ATP-binding and permease protein	Peptidoglycan D,D-transpeptidase FtsI	Methionine--tRNA ligase	Oligopeptide-binding protein AppA	NAD kinase	Protein translocase subunit SecE	mupirocin-resistant isoleucine--tRNA ligase MupA	putative protein
Multidrug resistance protein NorM	Peptidoglycan D,D-transpeptidase MrdA	Methionyl-tRNA formyltransferase	Oligosaccharides import ATP-binding protein MsmX	NAD(P)H-quinone oxidoreductase subunit I, chloroplastic	Protein translocase subunit SecF	N(4)-(Beta-N-acetylglucosaminyl)-L-asparaginase	putative protein
mupirocin-resistant isoleucine--tRNA ligase MupA	Peptidoglycan glycosyltransferase MrdB	Mini-ribonuclease 3	Oxaloacetate decarboxylase alpha chain	NADH oxidase	Protein translocase subunit SecY	N,N'-diacetylchitobiose phosphorylase	Putative pyridoxal phosphate-dependent acyltransferase
N(4)-(Beta-N-acetylglucosaminyl)-L-asparaginase	Peptidoglycan O-acetyltransferase	Modification methylase DpnIIA	p-aminobenzoyl-glutamate transport protein	NADP-specific glutamate dehydrogenase	Protein Veg	Na(+)/H(+)-K(+) antiporter GerN	Putative sugar phosphate isomerase YwlF
N(4)-(Beta-N-acetylglucosaminyl)-L-asparaginase	Peptidoglycan-N-acetylglucosamine deacetylase	Motility protein B	Pantothenic acid transporter PanT	Negative regulator of genetic competence ClpC/MecB	Protein YhgF	N-acetylcysteine deacetylase	putative transcriptional regulatory protein
Na(+)/H(+)-K(+) antiporter GerN	Peptidoglycan-N-acetylglucosamine deacetylase	Multidrug efflux system ATP-binding protein	Penicillin-binding protein A	Nicotinate phosphoribosyltransferase	Protein-arginine-phosphatase	N-acetylgalactosamine permease IIC component 1	Putative TrmH family tRNA/rRNA methyltransferase
N-acetylcysteine deacetylase	Peptidoglycan-N-acetylmuramic acid deacetylase PdaA	Multidrug export protein MepA	Peptide chain release factor 2	Nicotinate-nucleotide adenylyltransferase	Protein-glutamate methylesterase/protein-glutamine glutaminase	N-acetylglucosamine-6-phosphate deacetylase	putative type I restriction enzymeP M protein
N-acetyldiaminopimelate deacetylase	Peptidyl-tRNA hydrolase	Multidrug export protein MepA	Peptide chain release factor 3	Nuclease SbcCD subunit D	PTS system beta-glucoside-specific EIIBCA component	N-acetylglucosaminyldiphosphoundecaprenol N-acetyl-beta-D-mannosaminyltransferase	putative type II secretion system protein HxcR
N-acetylgalactosamine-N,N'-diacetylbacillosaminyl-diphospho-undecaprenol 4-alpha-N-acetylgalactosaminyltransferase	Periplasmic pH-dependent serine endoprotease DegQ	Multidrug export protein MepA	Peptide chain release factor RF1	Nucleoid-associated protein	PTS system galactose-specific EIIA component	N-acetylmuramic acid 6-phosphate etherase	putative undecaprenyl-phosphate N-acetylglucosaminyl 1-phosphate transferase
N-acetylglucosamine-6-phosphate deacetylase	Peroxide stress resistance protein YaaA	Multidrug resistance protein NorM	Peptide deformylase	Nucleotide-binding protein YvcJ	PTS system glucose-specific EIICBA component	N-acetylmuramoyl-L-alanine amidase AmiC	Pyridoxamine--pyruvate transaminase
N-acetylglucosaminyldiphosphoundecaprenol N-acetyl-beta-D-mannosaminyltransferase	Petrobactin import ATP-binding protein YclP	mupirocin-resistant isoleucine--tRNA ligase MupA	Peptidoglycan D,D-transpeptidase MrdA	Oleate hydratase	PTS system glucoside-specific EIICBA component	N-acetylneuraminate lyase	Pyridoxamine--pyruvate transaminase
N-acetylmuramic acid 6-phosphate etherase	Petrobactin import system permease protein YclN	N(4)-(Beta-N-acetylglucosaminyl)-L-asparaginase	Peptidoglycan glycosyltransferase RodA	Oligoendopeptidase F, plasmid	PTS system mannitol-specific EIICBA component	NAD kinase	Pyridoxamine--pyruvate transaminase
N-acetylmuramoyl-L-alanine amidase AmiC	Petrobactin import system permease protein YclO	N(4)-(Beta-N-acetylglucosaminyl)-L-asparaginase	Peptidoglycan-N-acetylglucosamine deacetylase	Oligopeptide transport ATP-binding protein OppD	Purine nucleoside phosphoramidase	NADP-dependent 7-alpha-hydroxysteroid dehydrogenase	Pyrimidine-nucleoside phosphorylase
N-acetylmuramoyl-L-alanine amidase CwlH	Petrobactin-binding protein YclQ	Na(+)/H(+)-K(+) antiporter GerN	Peptidoglycan-N-acetylmuramic acid deacetylase PdaA	Oligopeptide transport ATP-binding protein OppF	Purine nucleoside phosphorylase DeoD-type	Negative regulator of genetic competence ClpC/MecB	Pyrophosphate--fructose 6-phosphate 1-phosphotransferase
N-acetylmuramoyl-L-alanine amidase LytC	Phenylalanine--tRNA ligase alpha subunit	N-acetylcysteine deacetylase	Peptidyl-tRNA hydrolase	Oligopeptide transport system permease protein OppC	putative ABC transporter ATP-binding protein	Nicotinate phosphoribosyltransferase pncB2	Pyruvate synthase subunit PorC
N-acetylneuraminate lyase	Phenylalanine--tRNA ligase beta subunit	N-acetyldiaminopimelate deacetylase	Peroxide operon regulator	Oligopeptide-binding protein AppA	putative ABC transporter ATP-binding protein	Nuclease SbcCD subunit D	Queuine tRNA-ribosyltransferase
NAD kinase	Phosphate acetyltransferase	N-acetylgalactosamine-N,N'-diacetylbacillosaminyl-diphospho-undecaprenol 4-alpha-N-acetylgalactosaminyltransferase	Peroxide stress resistance protein YaaA	Oligopeptide-binding protein AppA	putative ABC transporter ATP-binding protein	Nucleoid-associated protein	queuosine precursor transporter
NAD(P)H-quinone oxidoreductase subunit I, chloroplastic	Phosphate acyltransferase	N-acetylglucosamine-6-phosphate deacetylase	Petrobactin import ATP-binding protein FpuC	Oligosaccharide 4-alpha-D-glucosyltransferase	putative ATP synthase YscN	Nucleotide-binding protein	queuosine precursor transporter
NADH-dependent phenylglyoxylate dehydrogenase subunit alpha	Phosphate import ATP-binding protein PstB 3	N-acetylglucosaminyldiphosphoundecaprenol N-acetyl-beta-D-mannosaminyltransferase	Petrobactin import ATP-binding protein FpuD	Oligosaccharides import ATP-binding protein MsmX	Putative ATP-dependent DNA helicase YjcD	Oleate hydratase	Redox-sensing transcriptional repressor Rex 1
NADP-specific glutamate dehydrogenase	Phosphate transport system permease protein PstA	N-acetylmuramic acid 6-phosphate etherase	Petrobactin import ATP-binding protein YclP	Oxaloacetate decarboxylase alpha chain	putative cell division protein WhiA	Oligoendopeptidase F, plasmid	Regulatory protein AsnC
Negative regulator of genetic competence ClpC/MecB	Phosphate transport system permease protein PstC 1	N-acetylmuramoyl-L-alanine amidase AmiC	Petrobactin import system permease protein YclN	p-aminobenzoyl-glutamate transport protein	Putative competence-damage inducible protein	Oligoendopeptidase F, plasmid	Regulatory protein MsrR
Negative regulator of SacY activity	Phosphate-specific transport system accessory protein PhoU	N-acetylmuramoyl-L-alanine amidase LytC	Petrobactin import system permease protein YclO	Pantothenic acid transporter PanT	putative dual-specificity RNA methyltransferase RlmN	Oligopeptide transport ATP-binding protein OppD	Regulatory protein RecX
Nicotinate phosphoribosyltransferase	Phosphatidate cytidylyltransferase	N-acetylneuraminate lyase	Petrobactin-binding protein YclQ	Penicillin acylase	putative epimerase/dehydratase	Oligopeptide transport ATP-binding protein OppF	Regulatory protein Spx
Nuclease SbcCD subunit D	Phosphatidylglycerol--prolipoprotein diacylglyceryl transferase	NAD kinase	Phenylalanine--tRNA ligase alpha subunit	Penicillin-binding protein A	Putative HMP/thiamine import ATP-binding protein YkoD	Oligopeptide transport system permease protein OppC	Release factor glutamine methyltransferase
Nucleoid occlusion protein	Phospho-2-dehydro-3-deoxyheptonate aldolase	NAD(P)H-quinone oxidoreductase subunit I, chloroplastic	Phenylalanine--tRNA ligase beta subunit	Peptide chain release factor 2	putative HTH-type transcriptional regulator YydK	Oligopeptide-binding protein AppA	Replicative DNA helicase
Nucleoid-associated protein	Phosphocarrier protein HPr	NADH-dependent phenylglyoxylate dehydrogenase subunit alpha	Phosphate acetyltransferase	Peptide chain release factor 3	putative HTH-type transcriptional regulator YydK	Oligopeptide-binding protein AppA	Replicative DNA helicase
Nucleotide-binding protein YvcJ	Phosphoenolpyruvate-protein phosphotransferase	NADP-specific glutamate dehydrogenase	Phosphate acyltransferase	Peptide chain release factor RF1	putative L-ascorbate-6-phosphate lactonase UlaG	Oligosaccharides import ATP-binding protein MsmX	Replicative DNA helicase
Oleate hydratase	Phosphoglucomutase	Negative regulator of genetic competence ClpC/MecB	Phosphate import ATP-binding protein PstB 3	Peptide deformylase	putative M18 family aminopeptidase 1	Oxaloacetate decarboxylase alpha chain	Response regulator ArlR
Oligoendopeptidase F, plasmid	Phosphoglucosamine mutase	Nicotinate phosphoribosyltransferase	Phosphate transport system permease protein PstA	Peptidoglycan D,D-transpeptidase MrdA	Putative membrane protein insertion efficiency factor	p-aminobenzoyl-glutamate transport protein	Response regulator ArlR
Oligoendopeptidase F, plasmid	Phospho-N-acetylmuramoyl-pentapeptide-transferase	Nuclease SbcCD subunit D	Phosphate transport system permease protein PstC 1	Peptidoglycan glycosyltransferase MrdB	Putative metallo-hydrolase YycJ	Penicillin acylase	Rhamnulokinase
Oligopeptide transport ATP-binding protein OppD	Phosphopantetheine adenylyltransferase	Nucleoid-associated protein	Phosphate-import ATP-binding protein PhnC	Peptidoglycan-N-acetylglucosamine deacetylase	Putative multidrug export ATP-binding/permease protein	Penicillin-binding protein 1A/1B	Rhamnulokinase
Oligopeptide transport ATP-binding protein OppF	Phosphopentomutase	Nucleotide-binding protein YvcJ	Phosphate-import permease protein PhnE	Peptidoglycan-N-acetylglucosamine deacetylase	putative murein peptide carboxypeptidase	Penicillin-binding protein A	Ribokinase
Oligopeptide transport system permease protein OppC	Phosphoserine phosphatase SerB1	Oligoendopeptidase F, plasmid	Phosphate-specific transport system accessory protein PhoU	Peptidoglycan-N-acetylmuramic acid deacetylase PdaA	Putative N-acetylmannosamine-6-phosphate 2-epimerase	Peptide chain release factor 2	Ribonuclease
Oligopeptide-binding protein AppA	Polyamine aminopropyltransferase	Oligopeptide transport ATP-binding protein OppD	Phosphatidate cytidylyltransferase	Peptidyl-tRNA hydrolase	Putative N-acetylmannosamine-6-phosphate 2-epimerase	Peptide chain release factor 3	Ribonuclease 3
Oligopeptide-binding protein AppA	Polyisoprenyl-teichoic acid--peptidoglycan teichoic acid transferase TagU	Oligopeptide transport ATP-binding protein OppF	Phosphatidylglycerol--prolipoprotein diacylglyceryl transferase	Peroxide stress resistance protein YaaA	putative NADH oxidase	Peptide chain release factor RF1	Ribonuclease HII
Oligosaccharide 4-alpha-D-glucosyltransferase	Polyribonucleotide nucleotidyltransferase	Oligopeptide transport system permease protein OppC	Phospho-2-dehydro-3-deoxyheptonate aldolase	Peroxide-responsive repressor PerR	putative peptidoglycan glycosyltransferase FtsW	Peptide deformylase	Ribonuclease M5
Oligosaccharides import ATP-binding protein MsmX	Polyribonucleotide nucleotidyltransferase	Oligopeptide-binding protein AppA	Phosphocarrier protein HPr	Petrobactin import ATP-binding protein FpuC	Putative peptidyl-prolyl cis-trans isomerase Cbf2	Peptidoglycan D,D-transpeptidase MrdA	Ribonuclease M5
Orotate phosphoribosyltransferase	Primosomal protein N'	Oligopeptide-binding protein AppA	Phosphoenolpyruvate-protein phosphotransferase	Petrobactin import ATP-binding protein FpuD	putative phosphatase YcdX	Peptidoglycan glycosyltransferase MrdB	Ribonuclease P protein component
Orotidine 5'-phosphate decarboxylase	Processive diacylglycerol beta-glucosyltransferase	Oligosaccharide 4-alpha-D-glucosyltransferase	Phosphoglucomutase	Petrobactin import ATP-binding protein YclP	Putative pre-16S rRNA nuclease	Peptidoglycan glycosyltransferase RodA	Ribonuclease Y
Oxaloacetate decarboxylase alpha chain	Proline--tRNA ligase	Oligosaccharides import ATP-binding protein MsmX	Phosphoglucosamine mutase	Petrobactin import system permease protein YclN	putative protein	Peptidoglycan O-acetyltransferase	Ribonucleoside-diphosphate reductase subunit beta
Oxygen-insensitive NAD(P)H nitroreductase	Protein GrpE	Orotate phosphoribosyltransferase	Phosphoglycerate kinase	Petrobactin import system permease protein YclO	putative protein	Peptidoglycan-N-acetylglucosamine deacetylase	Ribose-phosphate pyrophosphokinase
p-aminobenzoyl-glutamate transport protein	Protein RecA	Orotidine 5'-phosphate decarboxylase	Phospho-N-acetylmuramoyl-pentapeptide-transferase	Petrobactin-binding protein YclQ	putative protein	Peptidoglycan-N-acetylmuramic acid deacetylase PdaA	Ribosomal large subunit pseudouridine synthase B
Pantothenic acid transporter PanT	Protein SphX	Oxaloacetate decarboxylase alpha chain	Phosphopantetheine adenylyltransferase	Phenylalanine--tRNA ligase alpha subunit	putative protein	Peptidyl-tRNA hydrolase	Ribosomal large subunit pseudouridine synthase B
Penicillin acylase	Protein translocase subunit SecA	Oxygen-insensitive NAD(P)H nitroreductase	Phosphopentomutase	Phenylalanine--tRNA ligase beta subunit	putative protein YacP	Peroxide stress resistance protein YaaA	Ribosomal large subunit pseudouridine synthase C
Penicillin-binding protein 1A/1B	Protein translocase subunit SecDF	p-aminobenzoyl-glutamate transport protein	Phosphoserine phosphatase SerB1	Phosphate acetyltransferase	putative protein YggR	Phenylalanine--tRNA ligase alpha subunit	Ribosomal large subunit pseudouridine synthase C
Penicillin-binding protein A	Protein translocase subunit SecDF	Pantothenic acid transporter PanT	Polyamine aminopropyltransferase	Phosphate acyltransferase	putative protein YqeN	Phenylalanine--tRNA ligase beta subunit	Ribosomal large subunit pseudouridine synthase C
Peptide chain release factor 2	Protein translocase subunit SecE	Penicillin acylase	Poly-beta-1,6-N-acetyl-D-glucosamine N-deacetylase	Phosphate import ATP-binding protein PstB 3	putative protein-export membrane protein SecG	Phosphatase YwpJ	Ribosomal protein L11 methyltransferase
Peptide chain release factor 3	Protein translocase subunit SecY	Penicillin-binding protein 1A/1B	Polyisoprenyl-teichoic acid--peptidoglycan teichoic acid transferase TagU	Phosphate transport system permease protein PstA	Putative pyridoxal phosphate-dependent acyltransferase	Phosphate acetyltransferase	Ribosomal protein S12 methylthiotransferase RimO
Peptide chain release factor RF1	Protein Veg	Penicillin-binding protein 1A/1B	Polyisoprenyl-teichoic acid--peptidoglycan teichoic acid transferase TagU	Phosphate transport system permease protein PstC 1	Putative pyridoxal phosphate-dependent acyltransferase	Phosphate acyltransferase	Ribosomal RNA large subunit methyltransferase H
Peptide deformylase	Protein YhgF	Penicillin-binding protein A	Polyribonucleotide nucleotidyltransferase	Phosphate-import ATP-binding protein PhnC	putative RNA methyltransferase	Phosphate import ATP-binding protein PstB 3	Ribosomal RNA large subunit methyltransferase H
Peptidoglycan D,D-transpeptidase FtsI	Protein/nucleic acid deglycase 3	Peptide chain release factor 2	Polyribonucleotide nucleotidyltransferase	Phosphate-import permease protein PhnE	Putative septation protein SpoVG	Phosphate transport system permease protein PstA	Ribosomal RNA large subunit methyltransferase H
Peptidoglycan D,D-transpeptidase MrdA	Protein-arginine kinase	Peptide chain release factor 3	primosomal protein N'	Phosphate-specific transport system accessory protein PhoU	putative siderophore transport system ATP-binding protein YusV	Phosphate transport system permease protein PstC 1	Ribosomal RNA large subunit methyltransferase H
Peptidoglycan glycosyltransferase MrdB	Protein-arginine kinase activator protein	Peptide chain release factor RF1	Processive diacylglycerol beta-glucosyltransferase	Phosphatidylglycerol--prolipoprotein diacylglyceryl transferase	putative spore protein YtfJ	Phosphate-import permease protein PhnE	Ribosomal RNA large subunit methyltransferase H
Peptidoglycan glycosyltransferase MrdB	Protein-glutamate methylesterase/protein-glutamine glutaminase	Peptide deformylase	Proline--tRNA ligase	Phospho-2-dehydro-3-deoxyheptonate aldolase	Putative sugar phosphate isomerase YwlF	Phosphate-specific transport system accessory protein PhoU	Ribosomal RNA small subunit methyltransferase A
Peptidoglycan O-acetyltransferase	PTS system cellobiose-specific EIIC component	Peptidoglycan D,D-transpeptidase FtsI	Protein ElaA	Phosphocarrier protein HPr	putative transcriptional regulatory protein	Phosphatidylglycerol--prolipoprotein diacylglyceryl transferase	Ribosomal RNA small subunit methyltransferase A
Peptidoglycan-N-acetylglucosamine deacetylase	PTS system glucoside-specific EIICBA component	Peptidoglycan D,D-transpeptidase MrdA	Protein GrpE	Phosphoenolpyruvate-protein phosphotransferase	Putative TrmH family tRNA/rRNA methyltransferase	Phospho-2-dehydro-3-deoxyheptonate aldolase	Ribosomal RNA small subunit methyltransferase D
Peptidoglycan-N-acetylglucosamine deacetylase	PTS system mannose-specific EIIAB component	Peptidoglycan glycosyltransferase MrdB	Protein RecA	Phosphoglucomutase	Putative two-component membrane permease complex subunit SMU_747c	Phosphoenolpyruvate-protein phosphotransferase	Ribosomal RNA small subunit methyltransferase D
Peptidoglycan-N-acetylmuramic acid deacetylase PdaA	PTS system mannose-specific EIID component	Peptidoglycan glycosyltransferase MrdB	Protein SphX	Phosphoglucosamine mutase	Putative type II secretion system protein E	Phosphoglucomutase	Ribosomal RNA small subunit methyltransferase E
Peptidyl-tRNA hydrolase	PTS system oligo-beta-mannoside-specific EIIB component	Peptidoglycan O-acetyltransferase	Protein translocase subunit SecA	Phospho-N-acetylmuramoyl-pentapeptide-transferase	putative undecaprenyl-phosphate N-acetylglucosaminyl 1-phosphate transferase	Phosphoglucosamine mutase	Ribosomal RNA small subunit methyltransferase I
Periplasmic pH-dependent serine endoprotease DegQ	PTS system oligo-beta-mannoside-specific EIIB component	Peptidoglycan-N-acetylglucosamine deacetylase	Protein translocase subunit SecDF	Phosphopantetheine adenylyltransferase	putative zinc protease	Phospholipase YtpA	Ribosome hibernation promotion factor
Peroxide stress resistance protein YaaA	PTS system sorbose-specific EIIC component	Peptidoglycan-N-acetylmuramic acid deacetylase PdaA	Protein translocase subunit SecE	Phosphopentomutase	Pyrimidine-nucleoside phosphorylase	Phospho-N-acetylmuramoyl-pentapeptide-transferase	Ribosome maturation factor RimP
Petrobactin import ATP-binding protein FpuC	PTS system trehalose-specific EIIBC component	Peptidyl-tRNA hydrolase	Protein translocase subunit SecF	Polyamine aminopropyltransferase	Pyrophosphate--fructose 6-phosphate 1-phosphotransferase	Phosphopantetheine adenylyltransferase	Ribosome-binding ATPase YchF
Petrobactin import ATP-binding protein YclP	Purine nucleoside phosphoramidase	Periplasmic pH-dependent serine endoprotease DegQ	Protein translocase subunit SecY	Polyisoprenyl-teichoic acid--peptidoglycan teichoic acid transferase TagT	Pyruvate kinase	Phosphopentomutase	Ribosome-binding ATPase YchF
Petrobactin import system permease protein FpuB	Purine nucleoside phosphorylase DeoD-type	Peroxide stress resistance protein YaaA	Protein Veg	Polyisoprenyl-teichoic acid--peptidoglycan teichoic acid transferase TagU	Pyruvate, phosphate dikinase	Phosphoserine phosphatase SerB1	Ribosome-binding factor A
Petrobactin import system permease protein YclN	putative 6-phospho-beta-glucosidase	Petrobactin import ATP-binding protein FpuC	Protein YhgF	Polyribonucleotide nucleotidyltransferase	Pyruvate:ferredoxin oxidoreductase	Polyamine aminopropyltransferase	Ribosome-recycling factor
Petrobactin import system permease protein YclO	putative ABC transporter ATP-binding protein	Petrobactin import ATP-binding protein YclP	Protein/nucleic acid deglycase 3	Polyribonucleotide nucleotidyltransferase	Queuine tRNA-ribosyltransferase	Poly-beta-1,6-N-acetyl-D-glucosamine N-deacetylase	Ribulose-phosphate 3-epimerase
Petrobactin-binding protein YclQ	putative ABC transporter ATP-binding protein	Petrobactin import system permease protein FpuB	Protein-arginine kinase	Primosomal protein N'	queuosine precursor transporter	Polyisoprenyl-teichoic acid--peptidoglycan teichoic acid transferase TagU	RNA polymerase sigma factor SigA
Phage-like element PBSX protein XkdM	putative ABC transporter ATP-binding protein	Petrobactin import system permease protein YclN	Protein-arginine kinase activator protein	Processive diacylglycerol beta-glucosyltransferase	Recombination protein RecR	Polyisoprenyl-teichoic acid--peptidoglycan teichoic acid transferase TagU	RNA polymerase sigma-28 factor
Phage-like element PBSX protein XkdM	putative ABC transporter ATP-binding protein	Petrobactin import system permease protein YclO	Protein-arginine-phosphatase	Proline--tRNA ligase	Redox-sensing transcriptional repressor Rex 1	Polyribonucleotide nucleotidyltransferase	RNA polymerase sigma-D factor
Phage-like element PBSX protein XkdM	putative ABC transporter ATP-binding protein	Petrobactin-binding protein YclQ	Protein-glutamate methylesterase/protein-glutamine glutaminase	Protein ElaA	Regulatory protein RecX	Polyribonucleotide nucleotidyltransferase	RNA polymerase sigma-E factor
Phenylalanine--tRNA ligase alpha subunit	putative ABC transporter ATP-binding protein	Phage-like element PBSX protein XkdM	PTS system cellobiose-specific EIIC component	Protein GrpE	Release factor glutamine methyltransferase	Potassium/sodium uptake protein NtpJ	RNA polymerase sigma-F factor
Phenylalanine--tRNA ligase beta subunit	putative ABC transporter ATP-binding protein	Phenylalanine--tRNA ligase alpha subunit	PTS system fructose-specific EIIABC component	Protein RecA	Replicative DNA helicase	Primosomal protein N'	RNA polymerase sigma-F factor
Phosphate acetyltransferase	putative ABC transporter ATP-binding protein	Phenylalanine--tRNA ligase beta subunit	PTS system mannitol-specific EIICBA component	Protein SphX	Response regulator ArlR	Processive diacylglycerol beta-glucosyltransferase	RNA polymerase sigma-G factor
Phosphate acyltransferase	putative ABC transporter ATP-binding protein	Phosphate acetyltransferase	PTS system mannose-specific EIIAB component	Protein translocase subunit SecA	Response regulator ArlR	Proline--tRNA ligase	RNA polymerase sigma-H factor
Phosphate import ATP-binding protein PstB 3	putative ABC transporter ATP-binding protein YknY	Phosphate acyltransferase	PTS system mannose-specific EIID component	Protein translocase subunit SecDF	Response regulator ArlR	Protein ElaA	RNA polymerase-associated protein RapA
Phosphate transport system permease protein PstA	Putative acetyltransferase	Phosphate import ATP-binding protein PstB 3	PTS system oligo-beta-mannoside-specific EIIB component	Protein translocase subunit SecE	Restriction enzyme BgcI subunit alpha	Protein GrpE	Rubrerythrin
Phosphate transport system permease protein PstC 1	putative ATP synthase YscN	Phosphate transport system permease protein PstA	PTS system sorbose-specific EIIC component	Protein translocase subunit SecF	Reverse rubrerythrin-1	Protein RecA	Rubrerythrin
Phosphate-import ATP-binding protein PhnC	putative branched-chain-amino-acid aminotransferase	Phosphate transport system permease protein PstC 1	Purine nucleoside phosphoramidase	Protein translocase subunit SecY	Rhamnulokinase	Protein SphX	Rubrerythrin
Phosphate-import permease protein PhnE	putative cell division protein WhiA	Phosphate-import ATP-binding protein PhnC	Purine nucleoside phosphorylase DeoD-type	Protein Veg	Riboflavin transporter FmnP	Protein translocase subunit SecA	S-adenosylmethionine synthase
Phosphate-specific transport system accessory protein PhoU	Putative competence-damage inducible protein	Phosphate-import permease protein PhnE	putative 6-phospho-beta-glucosidase	Protein YhgF	Ribokinase	Protein translocase subunit SecDF	S-adenosylmethionine:tRNA ribosyltransferase-isomerase
Phosphatidylglycerol--prolipoprotein diacylglyceryl transferase	Putative cryptic C4-dicarboxylate transporter DcuD	Phosphate-specific transport system accessory protein PhoU	putative ABC transporter ATP-binding protein	Protein/nucleic acid deglycase 3	Ribonuclease	Protein translocase subunit SecE	Segregation and condensation protein A
Phospho-2-dehydro-3-deoxyheptonate aldolase	Putative cryptic C4-dicarboxylate transporter DcuD	Phosphatidylglycerol--prolipoprotein diacylglyceryl transferase	putative ABC transporter ATP-binding protein	Protein-arginine kinase	Ribonuclease 3	Protein translocase subunit SecF	Segregation and condensation protein B
Phosphocarrier protein HPr	Putative cryptic C4-dicarboxylate transporter DcuD	Phospho-2-dehydro-3-deoxyheptonate aldolase	putative ABC transporter ATP-binding protein	Protein-arginine kinase activator protein	Ribonuclease HII	Protein translocase subunit SecY	Selenide, water dikinase
Phosphoenolpyruvate-protein phosphotransferase	putative CtpA-like serine protease	Phosphocarrier protein HPr	putative ABC transporter ATP-binding protein	Protein-arginine-phosphatase	Ribonuclease J1	Protein Veg	Selenocysteine-specific elongation factor
Phosphoglucomutase	putative cysteine desulfurase	Phosphoenolpyruvate-protein phosphotransferase	putative ABC transporter ATP-binding protein YheS	Protein-glutamate methylesterase/protein-glutamine glutaminase	Ribonuclease M5	Protein YhgF	Selenocysteine-specific elongation factor
Phosphoglucosamine mutase	putative dual-specificity RNA methyltransferase RlmN	Phosphoglucomutase	putative ABC transporter ATP-binding protein YknY	PTS system beta-glucoside-specific EIIBCA component	Ribonuclease P protein component	Protein/nucleic acid deglycase 3	Sensor histidine kinase RcsC
Phospho-N-acetylmuramoyl-pentapeptide-transferase	putative epimerase/dehydratase	Phosphoglucosamine mutase	Putative acetyltransferase	PTS system beta-glucoside-specific EIIBCA component	Ribonuclease R	Protein-arginine kinase	Sensor histidine kinase RcsC
Phosphopantetheine adenylyltransferase	putative FtsW-like protein	Phospho-N-acetylmuramoyl-pentapeptide-transferase	putative ATP synthase YscN	PTS system beta-glucoside-specific EIIBCA component	Ribonuclease Y	Protein-arginine kinase activator protein	Sensor histidine kinase RcsC
Phosphopentomutase	putative GTP-binding protein EngB	Phosphopantetheine adenylyltransferase	Putative ATP-dependent DNA helicase YjcD	PTS system cellobiose-specific EIIC component	Ribonucleoside-diphosphate reductase subunit alpha	Protein-arginine-phosphatase	septum site-determining protein MinC
Phosphoserine phosphatase SerB1	Putative HMP/thiamine import ATP-binding protein YkoD	Phosphopentomutase	putative bifunctional oligoribonuclease and PAP phosphatase NrnA	PTS system fructose-specific EIIABC component	Ribonucleoside-diphosphate reductase subunit beta	Protein-glutamate methylesterase/protein-glutamine glutaminase	Septum site-determining protein MinD
Polyamine aminopropyltransferase	putative M18 family aminopeptidase 1	Phosphoserine phosphatase SerB1	Putative competence-damage inducible protein	PTS system lactose-specific EIIA component	Ribose import ATP-binding protein RbsA	PTS system cellobiose-specific EIIC component	Serine hydroxymethyltransferase
Polyisoprenyl-teichoic acid--peptidoglycan teichoic acid transferase TagT	putative M18 family aminopeptidase 2	Polyamine aminopropyltransferase	putative CtpA-like serine protease	PTS system mannitol-specific EIICBA component	Ribose import ATP-binding protein RbsA	PTS system EIIBC component	Serine/threonine exchanger SteT
Polyisoprenyl-teichoic acid--peptidoglycan teichoic acid transferase TagU	putative manganese efflux pump MntP	Polyisoprenyl-teichoic acid--peptidoglycan teichoic acid transferase TagT	putative cysteine desulfurase	PTS system mannose-specific EIIAB component	Ribose import binding protein RbsB	PTS system EIIBC component	Serine--tRNA ligase
Polyribonucleotide nucleotidyltransferase	Putative membrane protein insertion efficiency factor	Polyisoprenyl-teichoic acid--peptidoglycan teichoic acid transferase TagU	putative cysteine desulfurase	PTS system mannose-specific EIID component	Ribose import permease protein RbsC	PTS system fructose-specific EIIB component	Signal recognition particle receptor FtsY
Polyribonucleotide nucleotidyltransferase	Putative metallo-hydrolase YycJ	Polyribonucleotide nucleotidyltransferase	putative dual-specificity RNA methyltransferase RlmN	PTS system oligo-beta-mannoside-specific EIIB component	Ribose-phosphate pyrophosphokinase	PTS system glucitol/sorbitol-specific EIIA component	Signal transduction histidine-protein kinase ArlS
Primosomal protein N'	putative MscS family protein YkuT	Polyribonucleotide nucleotidyltransferase	putative FMN/FAD exporter YeeO	PTS system sorbose-specific EIIC component	Ribosomal large subunit pseudouridine synthase C	PTS system glucitol/sorbitol-specific EIIB component	Signal transduction histidine-protein kinase ArlS
Processive diacylglycerol beta-glucosyltransferase	Putative multidrug export ATP-binding/permease protein	Primosomal protein N'	putative FtsW-like protein	Purine nucleoside phosphoramidase	Ribosomal large subunit pseudouridine synthase D	PTS system glucitol/sorbitol-specific EIIC component	Single-stranded DNA-binding protein
Proline--tRNA ligase	putative multiple-sugar transport system permease YteP	Processive diacylglycerol beta-glucosyltransferase	putative GTP-binding protein EngB	Purine nucleoside phosphorylase DeoD-type	Ribosomal large subunit pseudouridine synthase D	PTS system glucose-specific EIICBA component	Single-stranded-DNA-specific exonuclease RecJ
Protein ElaA	putative murein peptide carboxypeptidase	Proline--tRNA ligase	Putative HMP/thiamine import ATP-binding protein YkoD	putative 6-phospho-beta-glucosidase	Ribosomal protein L11 methyltransferase	PTS system lactose-specific EIIA component	Small ribosomal subunit biogenesis GTPase RsgA
Protein GrpE	putative N-acetyl-LL-diaminopimelate aminotransferase	Protein ElaA	putative HTH-type transcriptional regulator YdjF	putative AAA domain-containing protein	Ribosomal RNA large subunit methyltransferase H	PTS system lactose-specific EIICB component	Sodium/glucose cotransporter
Protein McrC	Putative N-acetylmannosamine-6-phosphate 2-epimerase	Protein GrpE	putative L-ascorbate-6-phosphate lactonase UlaG	putative ABC transporter ATP-binding protein	Ribosomal RNA large subunit methyltransferase H	PTS system mannitol-specific EIICBA component	Soluble lytic murein transglycosylase
Protein RecA	Putative N-acetylmannosamine-6-phosphate 2-epimerase	Protein RecA	putative M18 family aminopeptidase 1	putative ABC transporter ATP-binding protein	Ribosomal RNA small subunit methyltransferase A	PTS system mannose-specific EIIAB component	Soluble lytic murein transglycosylase
Protein SphX	Putative N-acetylmannosamine-6-phosphate 2-epimerase	Protein SphX	putative M18 family aminopeptidase 2	putative ABC transporter ATP-binding protein	Ribosomal RNA small subunit methyltransferase D	PTS system mannose-specific EIIAB component	SPbeta prophage-derived glycosyltransferase SunS
Protein translocase subunit SecA	putative oligo-1,6-glucosidase 2	Protein translocase subunit SecA	putative mannose-6-phosphate isomerase GmuF	putative ABC transporter ATP-binding protein YheS	Ribosomal RNA small subunit methyltransferase E	PTS system mannose-specific EIID component	Spore coat protein I
Protein translocase subunit SecDF	putative peptidoglycan glycosyltransferase FtsW	Protein translocase subunit SecDF	Putative membrane protein insertion efficiency factor	putative ABC transporter ATP-binding protein YknY	Ribosomal RNA small subunit methyltransferase G	PTS system mannose-specific EIID component	Spore germination protein B1
Protein translocase subunit SecDF	Putative phosphatase	Protein translocase subunit SecDF	Putative metallo-hydrolase YycJ	Putative acetyltransferase	Ribosome biogenesis GTPase A	PTS system mannose-specific EIID component	Spore germination protein YndE
Protein translocase subunit SecY	putative phosphatase YcdX	Protein translocase subunit SecE	putative MscS family protein YkuT	putative ATP synthase YscN	Ribosome hibernation promotion factor	PTS system N,N'-diacetylchitobiose-specific EIIA component	Spore maturation protein A
Protein Veg	Putative pre-16S rRNA nuclease	Protein translocase subunit SecY	Putative multidrug export ATP-binding/permease protein	Putative ATP-dependent DNA helicase YjcD	Ribosome maturation factor RimM	PTS system N,N'-diacetylchitobiose-specific EIIB component	Spore maturation protein B
Protein YhgF	putative protein	Protein Veg	putative multiple-sugar transport system permease YteP	Putative competence-damage inducible protein	Ribosome maturation factor RimP	PTS system oligo-beta-mannoside-specific EIIB component	Sporulation initiation inhibitor protein Soj
Protein/nucleic acid deglycase 3	putative protein	Protein YhgF	putative murein peptide carboxypeptidase	putative CtpA-like serine protease	Ribosome-binding ATPase YchF	PTS system oligo-beta-mannoside-specific EIIB component	Sporulation integral membrane protein YlbJ
Protein-arginine kinase	putative protein	Protein-arginine kinase	putative N-acetyl-LL-diaminopimelate aminotransferase	putative cysteine desulfurase	Ribosome-binding factor A	PTS system sorbose-specific EIIB component	Sporulation integral membrane protein YlbJ
Protein-arginine kinase activator protein	putative protein	Protein-arginine kinase activator protein	Putative N-acetylmannosamine-6-phosphate 2-epimerase	putative cysteine desulfurase	Ribosome-recycling factor	PTS system sorbose-specific EIIC component	Stage 0 sporulation protein A
Protein-glutamate methylesterase/protein-glutamine glutaminase	putative protein	Protein-glutamate methylesterase/protein-glutamine glutaminase	Putative N-acetylmannosamine-6-phosphate 2-epimerase	putative dual-specificity RNA methyltransferase RlmN	RNA polymerase sigma factor SigA	PTS system sorbose-specific EIIC component	Stage 0 sporulation protein J
PTS system cellobiose-specific EIIA component	putative protein YacP	PTS system cellobiose-specific EIIC component	putative N-acetyltransferase YafP	putative FMN/FAD exporter YeeO	RNA polymerase sigma-28 factor	Purine nucleoside phosphoramidase	Stage II sporulation protein E
PTS system cellobiose-specific EIIC component	putative protein YggR	PTS system EIIBC component	putative NADH oxidase	putative FtsW-like protein	RNA polymerase sigma-D factor	Purine nucleoside phosphorylase DeoD-type	Stage III sporulation protein AE
PTS system cellobiose-specific EIIC component	putative protein YqeN	PTS system fructose-specific EIIABC component	putative oxidoreductase	putative GTP-binding protein EngB	RNA polymerase sigma-E factor	putative ABC transporter ATP-binding protein	Stage III sporulation protein AF
PTS system EIIBC component	putative protein-export membrane protein SecG	PTS system glucose-specific EIICBA component	putative oxidoreductase YtbE	Putative HMP/thiamine import ATP-binding protein YkoD	RNA polymerase sigma-F factor	putative ABC transporter ATP-binding protein	Stage III sporulation protein D
PTS system fructose-specific EIIABC component	Putative pyridoxal phosphate-dependent acyltransferase	PTS system glucose-specific EIICBA component	putative peptidoglycan glycosyltransferase FtsW	putative HTH-type transcriptional regulator YdjF	RNA polymerase sigma-G factor	putative ABC transporter ATP-binding protein	Stage IV sporulation protein A
PTS system glucose-specific EIICBA component	putative riboflavin import permease protein RfuD	PTS system glucoside-specific EIICBA component	Putative peptidyl-prolyl cis-trans isomerase Cbf2	putative L-ascorbate-6-phosphate lactonase UlaG	RNA polymerase sigma-H factor	putative ABC transporter ATP-binding protein YknY	Stage V sporulation protein AD
PTS system glucose-specific EIICBA component	Putative septation protein SpoVG	PTS system mannitol-specific EIICBA component	putative phosphatase YcdX	putative M18 family aminopeptidase 1	RNA polymerase-associated protein RapA	putative ATP synthase YscN	Stage V sporulation protein B
PTS system glucoside-specific EIICBA component	putative spore protein YtfJ	PTS system mannose-specific EIIAB component	Putative pre-16S rRNA nuclease	putative M18 family aminopeptidase 2	Rubrerythrin	Putative ATP-dependent DNA helicase YjcD	Stage V sporulation protein B
PTS system mannitol-specific EIICBA component	putative transcriptional regulatory protein	PTS system mannose-specific EIID component	putative protein	putative manganese catalase	S-adenosylmethionine decarboxylase proenzyme	putative branched-chain-amino-acid aminotransferase	Stage V sporulation protein D
PTS system mannose-specific EIIAB component	Putative TrmH family tRNA/rRNA methyltransferase	PTS system oligo-beta-mannoside-specific EIIB component	putative protein	putative manganese efflux pump MntP	S-adenosylmethionine synthase	putative cell division protein WhiA	Stage V sporulation protein D
PTS system mannose-specific EIID component	Putative two-component membrane permease complex subunit SMU_747c	PTS system sorbose-specific EIIC component	putative protein	putative mannose-6-phosphate isomerase GmuF	S-adenosylmethionine:tRNA ribosyltransferase-isomerase	Putative competence-damage inducible protein	Stage V sporulation protein S
PTS system oligo-beta-mannoside-specific EIIB component	putative undecaprenyl-phosphate N-acetylglucosaminyl 1-phosphate transferase	PTS system trehalose-specific EIIBC component	putative protein	Putative membrane protein insertion efficiency factor	Segregation and condensation protein A	putative cytosol aminopeptidase	Stage V sporulation protein S
PTS system sorbose-specific EIIC component	Putative zinc metalloprotease	Purine nucleoside phosphoramidase	putative protein	Putative metallo-hydrolase YycJ	Segregation and condensation protein B	putative dual-specificity RNA methyltransferase RlmN	Stage V sporulation protein T
PTS system trehalose-specific EIIBC component	putative zinc protease	Purine nucleoside phosphorylase DeoD-type	putative protein	putative MscS family protein YkuT	Selenide, water dikinase	putative epimerase/dehydratase	Succinyl-diaminopimelate desuccinylase
PTS system trehalose-specific EIIBC component	Pyridoxamine--pyruvate transaminase	putative 6-phospho-beta-glucosidase	putative protein	Putative multidrug export ATP-binding/permease protein	Selenocysteine-specific elongation factor	putative glycosyltransferase YkoT	Succinyl-diaminopimelate desuccinylase
Purine nucleoside phosphoramidase	Pyrimidine-nucleoside phosphorylase	putative AAA domain-containing protein	putative protein YacP	putative multiple-sugar transport system permease YteP	Sensor histidine kinase RcsC	putative GTP-binding protein EngB	Sugar fermentation stimulation protein A
Purine nucleoside phosphorylase DeoD-type	Pyrophosphatase PpaX	putative ABC transporter ATP-binding protein	putative protein YhaP	putative murein peptide carboxypeptidase	septum site-determining protein MinC	Putative HMP/thiamine import ATP-binding protein YkoD	Sugar phosphatase YidA
putative 6-phospho-beta-glucosidase	Pyrophosphate--fructose 6-phosphate 1-phosphotransferase	putative ABC transporter ATP-binding protein	putative protein YqeN	putative N-acetyl-LL-diaminopimelate aminotransferase	Septum site-determining protein MinD	putative HTH-type transcriptional regulator YbbH	Sugar phosphatase YidA
putative ABC transporter ATP-binding protein	Pyruvate kinase	putative ABC transporter ATP-binding protein	putative protein-export membrane protein SecG	Putative N-acetylmannosamine-6-phosphate 2-epimerase	Serine hydroxymethyltransferase	putative L-ascorbate-6-phosphate lactonase UlaG	Sugar phosphatase YidA
putative ABC transporter ATP-binding protein	Pyruvate:ferredoxin oxidoreductase	putative ABC transporter ATP-binding protein	putative riboflavin import permease protein RfuD	Putative N-acetylmannosamine-6-phosphate 2-epimerase	Serine protease AprX	putative licABCH operon regulator	Swarming motility protein SwrD
putative ABC transporter ATP-binding protein	Queuine tRNA-ribosyltransferase	putative ABC transporter ATP-binding protein	Putative septation protein SpoVG	putative NADH oxidase	Serine protease Do-like HtrA	putative M18 family aminopeptidase 1	Swarming motility protein SwrD
putative ABC transporter ATP-binding protein	queuosine precursor transporter	putative ABC transporter ATP-binding protein YknY	putative siderophore transport system permease protein YfhA	putative oxidoreductase YtbE	Serine protease Do-like HtrB	putative M18 family aminopeptidase 2	Tetracycline resistance protein, class C
putative ABC transporter ATP-binding protein YknY	Recombination protein RecR	putative ABC transporter ATP-binding protein YknY	putative spore protein YtfJ	putative peptidoglycan glycosyltransferase FtsW	Serine/threonine exchanger SteT	putative manganese efflux pump MntP	Tetracycline resistance protein, class C
Putative acetyltransferase	Redox-sensing transcriptional repressor Rex 1	Putative acetyltransferase	putative sporulation protein YlmC	Putative phosphatase	Serine/threonine phosphatase stp	putative mannose-6-phosphate isomerase GmuF	Thiamine transporter ThiT
putative ATP synthase YscN	Regulator of RpoS	putative ATP synthase YscN	Putative sugar phosphate isomerase YwlF	putative phosphatase YcdX	Serine/threonine-protein kinase PknD	Putative membrane protein insertion efficiency factor	Thiamine-phosphate synthase
Putative ATP-dependent DNA helicase YjcD	Regulatory protein MsrR	Putative ATP-dependent DNA helicase YjcD	Putative teichuronic acid biosynthesis glycosyltransferase TuaC	Putative pre-16S rRNA nuclease	Serine--tRNA ligase	Putative metallo-hydrolase YycJ	Thioredoxin
Putative competence-damage inducible protein	Regulatory protein RecX	Putative competence-damage inducible protein	putative transcriptional regulatory protein	putative protein	Shikimate dehydrogenase (NADP(+))	Putative multidrug export ATP-binding/permease protein	Thioredoxin
putative CtpA-like serine protease	Release factor glutamine methyltransferase	putative CtpA-like serine protease	Putative TrmH family tRNA/rRNA methyltransferase	putative protein	Shikimate kinase	putative multiple-sugar transport system permease YteP	Thioredoxin
putative cytosol aminopeptidase	Replication-associated recombination protein A	putative dual-specificity RNA methyltransferase RlmN	putative undecaprenyl-phosphate N-acetylglucosaminyl 1-phosphate transferase	putative protein	Signal peptidase I U	putative murein peptide carboxypeptidase	Thioredoxin reductase
putative dual-specificity RNA methyltransferase RlmN	Replicative DNA helicase	putative epimerase/dehydratase	putative zinc protease	putative protein	Signal recognition particle protein	putative N-acetyl-LL-diaminopimelate aminotransferase	Threonylcarbamoyladenosine tRNA methylthiotransferase MtaB
putative epimerase/dehydratase	Response regulator protein GraR	putative glutamine ABC transporter permease protein GlnM	Pyridoxal 5'-phosphate synthase subunit PdxS	putative protein	Signal recognition particle receptor FtsY	Putative N-acetylmannosamine-6-phosphate 2-epimerase	Threonylcarbamoyl-AMP synthase
putative glutamine ABC transporter permease protein GlnM	Response regulator SaeR	putative GTP-binding protein EngB	Pyridoxal 5'-phosphate synthase subunit PdxT	putative protein	Signal recognition particle receptor FtsY	Putative N-acetylmannosamine-6-phosphate 2-epimerase	Thymidine kinase
putative glycosyltransferase YkoT	Rhamnulokinase	Putative HMP/thiamine import ATP-binding protein YkoD	Pyrimidine-nucleoside phosphorylase	putative protein	Signal transduction histidine-protein kinase ArlS	Putative N-acetylmannosamine-6-phosphate 2-epimerase	Thymidylate kinase
putative GTP-binding protein EngB	Riboflavin transporter RibU	putative L-ascorbate-6-phosphate lactonase UlaG	Pyrophosphatase PpaX	putative protein YacP	Single-stranded DNA-binding protein	putative NADH oxidase	Thymidylate synthase
putative heme oxygenase	Ribokinase	putative M18 family aminopeptidase 1	Pyrophosphate--fructose 6-phosphate 1-phosphotransferase	putative protein YggR	Single-stranded-DNA-specific exonuclease RecJ	putative nicotinate-nucleotide adenylyltransferase	Toxin-antitoxin biofilm protein TabA
Putative HMP/thiamine import ATP-binding protein YkoD	Ribonuclease	putative M18 family aminopeptidase 2	Pyruvate kinase	putative protein YhaP	Small ribosomal subunit biogenesis GTPase RsgA	putative peptidoglycan glycosyltransferase FtsW	Transcription antitermination protein NusB
putative HTH-type transcriptional regulator YtcD	Ribonuclease 3	putative manganese efflux pump MntP	Pyruvate, phosphate dikinase	putative protein YqeN	Small, acid-soluble spore protein C1	Putative phosphatase	Transcription antiterminator LicT
Putative HTH-type transcriptional regulator YwnA	Ribonuclease HII	putative mannose-6-phosphate isomerase GmuF	Pyruvate:ferredoxin oxidoreductase	putative protein YyaP	Small-conductance mechanosensitive channel	putative phosphatase YcdX	Transcription elongation factor GreA
putative L-ascorbate-6-phosphate lactonase UlaG	Ribonuclease J1	Putative membrane protein insertion efficiency factor	Queuine tRNA-ribosyltransferase	putative protein-export membrane protein SecG	Sodium-lithium/proton antiporter	Putative pre-16S rRNA nuclease	Transcription termination factor Rho
putative M18 family aminopeptidase 1	Ribonuclease M5	Putative metallo-hydrolase YycJ	queuosine precursor transporter	Putative septation protein SpoVG	Soluble lytic murein transglycosylase	putative protein	Transcription termination factor Rho
putative M18 family aminopeptidase 2	Ribonuclease P protein component	putative MscS family protein YkuT	Recombination protein RecR	putative spore protein YtfJ	SpoIVB peptidase	putative protein	Transcription termination/antitermination protein NusA
putative manganese efflux pump MntP	Ribonuclease R	Putative multidrug export ATP-binding/permease protein	Redox-sensing transcriptional repressor Rex 1	Putative sugar phosphate isomerase YwlF	Spore coat protein I	putative protein	Transcriptional regulator PerR
putative mannose-6-phosphate isomerase GmuF	Ribonuclease Y	putative multiple-sugar transport system permease YteP	Regulator of RpoS	putative transcriptional regulatory protein	Spore germination protein B1	putative protein	Transcriptional regulatory protein SrrA
Putative membrane protein insertion efficiency factor	Ribose-5-phosphate isomerase B	putative murein peptide carboxypeptidase	Regulatory protein AsnC	Putative TrmH family tRNA/rRNA methyltransferase	Spore germination protein YndE	Putative protein phosphatase 2C-type	Transcriptional regulatory protein SrrA
Putative metallo-hydrolase YycJ	Ribose-phosphate pyrophosphokinase	putative N-acetyl-LL-diaminopimelate aminotransferase	Regulatory protein RecX	putative undecaprenyl-phosphate N-acetylglucosaminyl 1-phosphate transferase	Spore maturation protein A	putative protein YggR	Transcriptional regulatory protein SrrA
putative MscS family protein YkuT	Ribosomal large subunit pseudouridine synthase C	Putative N-acetylmannosamine-6-phosphate 2-epimerase	Release factor glutamine methyltransferase	Putative zinc metalloprotease	Spore maturation protein B	putative protein YqbN	Transcriptional regulatory protein WalR
Putative multidrug export ATP-binding/permease protein	Ribosomal large subunit pseudouridine synthase C	Putative N-acetylmannosamine-6-phosphate 2-epimerase	Release factor glutamine methyltransferase	Pyridoxal 5'-phosphate synthase subunit PdxS	Spore protein YabP	putative protein YqeN	Transcriptional repressor SmtB
putative multiple-sugar transport system permease YteP	Ribosomal large subunit pseudouridine synthase D	Putative N-acetylmannosamine-6-phosphate 2-epimerase	Replication-associated recombination protein A	Pyridoxal 5'-phosphate synthase subunit PdxT	Sporulation integral membrane protein YlbJ	putative protein-export membrane protein SecG	Transcription-repair-coupling factor
putative murein peptide carboxypeptidase	Ribosomal protein L11 methyltransferase	putative NADH oxidase	Replicative DNA helicase	Pyrimidine-nucleoside phosphorylase	Sporulation-specific protease YabG	Putative pyridoxal phosphate-dependent acyltransferase	Translation initiation factor IF-1
putative N-acetyl-LL-diaminopimelate aminotransferase	Ribosomal protein S12 methylthiotransferase RimO	putative nicotinate-nucleotide adenylyltransferase	Response regulator ArlR	Pyrophosphatase PpaX	SsrA-binding protein	Putative septation protein SpoVG	Translation initiation factor IF-2
Putative N-acetylmannosamine-6-phosphate 2-epimerase	Ribosomal RNA small subunit methyltransferase A	putative peptidoglycan glycosyltransferase FtsW	Response regulator MprA	Pyruvate kinase	Stage II sporulation protein E	putative transcriptional regulatory protein	Translation initiation factor IF-3
Putative N-acetylmannosamine-6-phosphate 2-epimerase	Ribosomal RNA small subunit methyltransferase B	Putative phosphatase	Response regulator protein GraR	Pyruvate synthase subunit PorC	Stage III sporulation protein AE	Putative TrmH family tRNA/rRNA methyltransferase	Trehalose-6-phosphate hydrolase
Putative N-acetylmannosamine-6-phosphate 2-epimerase	Ribosomal RNA small subunit methyltransferase D	putative phosphatase YcdX	Reverse rubrerythrin-1	Pyruvate, phosphate dikinase	Stage IV sporulation protein A	putative undecaprenyl-phosphate N-acetylglucosaminyl 1-phosphate transferase	Trigger factor
putative NADH oxidase	Ribosomal RNA small subunit methyltransferase E	Putative pre-16S rRNA nuclease	Rhamnulokinase	Pyruvate:ferredoxin oxidoreductase	Stage V sporulation protein AD	putative zinc protease	Triosephosphate isomerase
putative nicotinate-nucleotide adenylyltransferase	Ribosomal RNA small subunit methyltransferase G	putative protein	Riboflavin transporter FmnP	Queuine tRNA-ribosyltransferase	Stage V sporulation protein B	Pyridoxamine--pyruvate transaminase	tRNA (adenine(22)-N(1))-methyltransferase
putative peptidoglycan glycosyltransferase FtsW	Ribosomal RNA small subunit methyltransferase H	putative protein	Ribokinase	queuosine precursor transporter	Stage V sporulation protein B	Pyrimidine-nucleoside phosphorylase	tRNA (cytidine(34)-2'-O)-methyltransferase
Putative phosphatase	Ribosomal small subunit pseudouridine synthase A	putative protein	Ribonuclease	Recombination protein RecR	Stage V sporulation protein D	Pyrophosphatase PpaX	tRNA (cytidine(34)-2'-O)-methyltransferase
putative phosphatase YcdX	Ribosome biogenesis GTPase A	putative protein	Ribonuclease 3	Redox-sensing transcriptional repressor Rex 1	Stage V sporulation protein D	Pyruvate kinase	tRNA (guanine-N(7)-)-methyltransferase
Putative pre-16S rRNA nuclease	Ribosome hibernation promotion factor	putative protein	Ribonuclease HII	Regulator of RpoS	Stage V sporulation protein S	Pyruvate, phosphate dikinase	tRNA 2-selenouridine synthase
putative protein	Ribosome maturation factor RimP	putative protein	Ribonuclease J1	Regulatory protein AsnC	Stage V sporulation protein S	Pyruvate:ferredoxin oxidoreductase	tRNA 5-hydroxyuridine methyltransferase
putative protein	Ribosome-binding ATPase YchF	putative protein YacP	Ribonuclease M5	Regulatory protein RecX	Stage V sporulation protein T	Queuine tRNA-ribosyltransferase	tRNA dimethylallyltransferase
putative protein	Ribosome-binding factor A	putative protein YggR	Ribonuclease P protein component	Release factor glutamine methyltransferase	Sugar phosphatase YidA	queuosine precursor transporter	tRNA modification GTPase MnmE
putative protein	Ribosome-recycling factor	putative protein YhaP	Ribonuclease R	Replicative DNA helicase	Sulfurtransferase	Recombination protein RecR	tRNA N6-adenosine threonylcarbamoyltransferase
putative protein	RNA polymerase sigma factor SigA	putative protein YqbN	Ribonuclease Y	Response regulator ArlR	Sulfurtransferase	Redox-sensing transcriptional repressor Rex 1	tRNA pseudouridine synthase A
putative protein YacP	RNA polymerase sigma factor SigV	putative protein YqeN	Ribose import ATP-binding protein RbsA	Response regulator ArlR	Swarming motility protein SwrD	Regulator of RpoS	tRNA(Ile)-lysidine synthase
putative protein YggR	RNA polymerase sigma-28 factor	putative protein YyaP	Ribose import binding protein RbsB	Response regulator protein GraR	Tetracycline resistance protein, class C	Regulatory protein AsnC	tRNA(Met) cytidine acetate ligase
putative protein YhaP	RNA polymerase sigma-D factor	putative protein-export membrane protein SecG	Ribose import permease protein RbsC	Response regulator protein GraR	Thiamine pyrophosphokinase	Regulatory protein RecX	tRNA(Met) cytidine acetate ligase
putative protein YqbN	RNA polymerase sigma-E factor	Putative pyridoxal phosphate-dependent acyltransferase	Ribose-phosphate pyrophosphokinase	Reverse rubrerythrin-1	Thiamine transporter ThiT	Release factor glutamine methyltransferase	tRNA-2-methylthio-N(6)-dimethylallyladenosine synthase
putative protein YqeN	RNA polymerase sigma-F factor	Putative septation protein SpoVG	Ribosomal large subunit pseudouridine synthase C	Riboflavin transporter FmnP	Thioredoxin	Replication-associated recombination protein A	tRNA-cytidine(32) 2-sulfurtransferase
putative protein YyaP	RNA polymerase sigma-G factor	putative siderophore transport system ATP-binding protein YusV	Ribosomal large subunit pseudouridine synthase D	Ribokinase	Thioredoxin reductase	Replicative DNA helicase	tRNA-dihydrouridine synthase B
putative protein-export membrane protein SecG	RNA polymerase sigma-H factor	putative siderophore transport system ATP-binding protein YusV	Ribosomal large subunit pseudouridine synthase D	Ribonuclease	Threonine--tRNA ligase 1	Response regulator ArlR	tRNA-specific 2-thiouridylase MnmA
Putative pyridoxal phosphate-dependent acyltransferase	RNA polymerase-associated protein RapA	putative spore protein YtfJ	Ribosomal protein L11 methyltransferase	Ribonuclease 3	Threonylcarbamoyladenosine tRNA methylthiotransferase MtaB	Response regulator protein GraR	tRNA-specific 2-thiouridylase MnmA
putative RNA methyltransferase	Rqc2 RqcH	putative transcriptional regulatory protein	Ribosomal protein S12 methylthiotransferase RimO	Ribonuclease HII	Threonylcarbamoyl-AMP synthase	Reverse rubrerythrin-1	tRNA-specific adenosine deaminase
Putative septation protein SpoVG	Rubrerythrin	Putative TrmH family tRNA/rRNA methyltransferase	Ribosomal RNA large subunit methyltransferase H	Ribonuclease J1	Thymidine kinase	Rhamnulokinase	Tryptophan-rich sensory protein
putative siderophore transport system ATP-binding protein YusV	Rubrerythrin-1	putative undecaprenyl-phosphate N-acetylglucosaminyl 1-phosphate transferase	Ribosomal RNA large subunit methyltransferase H	Ribonuclease M5	Thymidylate kinase	Riboflavin transporter FmnP	Tryptophan-rich sensory protein
putative siderophore transport system ATP-binding protein YusV	S-adenosylmethionine synthase	putative zinc protease	Ribosomal RNA small subunit methyltransferase A	Ribonuclease P protein component	Thymidylate synthase	Ribonuclease	Tryptophan--tRNA ligase
putative spore protein YtfJ	S-adenosylmethionine:tRNA ribosyltransferase-isomerase	Pyridoxamine--pyruvate transaminase	Ribosomal RNA small subunit methyltransferase B	Ribonuclease R	Transcription antitermination protein NusB	Ribonuclease 3	Twitching mobility protein
putative transcriptional regulatory protein	Segregation and condensation protein A	Pyrimidine-nucleoside phosphorylase	Ribosomal RNA small subunit methyltransferase D	Ribonuclease Y	Transcription elongation factor GreA	Ribonuclease HII	Type II pantothenate kinase
Putative TrmH family tRNA/rRNA methyltransferase	Segregation and condensation protein B	Pyrophosphatase PpaX	Ribosomal RNA small subunit methyltransferase E	Ribose import ATP-binding protein RbsA	Transcription termination factor Rho	Ribonuclease J1	Tyrosine recombinase XerD
putative undecaprenyl-phosphate N-acetylglucosaminyl 1-phosphate transferase	Selenide, water dikinase	Pyrophosphate--fructose 6-phosphate 1-phosphotransferase	Ribosomal RNA small subunit methyltransferase G	Ribose import binding protein RbsB	Transcription termination/antitermination protein NusA	Ribonuclease M5	Tyrosine--tRNA ligase 1
putative zinc protease	Selenocysteine-specific elongation factor	Pyruvate kinase	Ribosomal RNA small subunit methyltransferase H	Ribose import permease protein RbsC	Transcription termination/antitermination protein NusG	Ribonuclease P protein component	Tyrosine--tRNA ligase 1
Pyridoxamine--pyruvate transaminase	Sensor histidine kinase RcsC	Pyruvate, phosphate dikinase	Ribosomal RNA small subunit methyltransferase I	Ribose-phosphate pyrophosphokinase	Transcriptional regulatory protein SrrA	Ribonuclease R	UDP-glucose 4-epimerase
Pyrimidine-nucleoside phosphorylase	Sensor histidine kinase RcsC	Pyruvate:ferredoxin oxidoreductase	Ribosomal small subunit pseudouridine synthase A	Ribosomal large subunit pseudouridine synthase C	Transcriptional regulatory protein SrrA	Ribonuclease Y	UDP-N-acetylenolpyruvoylglucosamine reductase
Pyrophosphatase PpaX	Sensory transduction protein regX3	Queuine tRNA-ribosyltransferase	Ribosome biogenesis GTPase A	Ribosomal large subunit pseudouridine synthase D	Transcriptional regulatory protein WalR	Ribonucleoside-diphosphate reductase subunit beta	UDP-N-acetylglucosamine 1-carboxyvinyltransferase 1
Pyrophosphate--fructose 6-phosphate 1-phosphotransferase	septum site-determining protein MinC	queuosine precursor transporter	Ribosome hibernation promotion factor	Ribosomal large subunit pseudouridine synthase D	Transcriptional repressor SdpR	Ribose-5-phosphate isomerase B	UDP-N-acetylglucosamine 1-carboxyvinyltransferase 2
Pyruvate kinase	Septum site-determining protein MinD	Recombination protein RecR	Ribosome maturation factor RimM	Ribosomal protein L11 methyltransferase	Transcription-repair-coupling factor	Ribose-phosphate pyrophosphokinase	UDP-N-acetylglucosamine 2-epimerase
Pyruvate, phosphate dikinase	Serine hydroxymethyltransferase	Redox-sensing transcriptional repressor Rex 1	Ribosome maturation factor RimP	Ribosomal protein S12 methylthiotransferase RimO	Translation initiation factor IF-1	Ribosomal large subunit pseudouridine synthase C	UDP-N-acetylglucosamine--N-acetylmuramyl-(pentapeptide) pyrophosphoryl-undecaprenol N-acetylglucosamine transferase
Pyruvate:ferredoxin oxidoreductase	Serine/threonine exchanger SteT	Regulator of RpoS	Ribosome-binding ATPase YchF	Ribosomal RNA large subunit methyltransferase H	Translation initiation factor IF-2	Ribosomal large subunit pseudouridine synthase C	UDP-N-acetylmuramate--L-alanine ligase
Queuine tRNA-ribosyltransferase	Serine/threonine phosphatase stp	Regulatory protein AsnC	Ribosome-binding factor A	Ribosomal RNA large subunit methyltransferase H	Translation initiation factor IF-3	Ribosomal large subunit pseudouridine synthase D	UDP-N-acetylmuramoylalanine--D-glutamate ligase
queuosine precursor transporter	Serine/threonine-protein kinase PknD	Regulatory protein RecX	Ribosome-recycling factor	Ribosomal RNA small subunit methyltransferase A	Translational regulator CsrA	Ribosomal protein L11 methyltransferase	UDP-N-acetylmuramoylalanine--D-glutamate ligase
Recombination protein RecR	Serine--tRNA ligase	Release factor glutamine methyltransferase	Ribulose-phosphate 3-epimerase	Ribosomal RNA small subunit methyltransferase B	Triosephosphate isomerase	Ribosomal protein S12 methylthiotransferase RimO	Undecaprenyl-diphosphatase
Redox-sensing transcriptional repressor Rex 1	Shikimate dehydrogenase (NADP(+))	Replicative DNA helicase	RNA polymerase sigma factor SigA	Ribosomal RNA small subunit methyltransferase D	tRNA (adenine(22)-N(1))-methyltransferase	Ribosomal RNA large subunit methyltransferase H	Undecaprenyl-phosphate 4-deoxy-4-formamido-L-arabinose transferase
Regulator of RpoS	Shikimate kinase	Response regulator ArlR	RNA polymerase sigma factor SigV	Ribosomal RNA small subunit methyltransferase E	tRNA (guanine-N(1)-)-methyltransferase	Ribosomal RNA large subunit methyltransferase H	Undecaprenyl-phosphate 4-deoxy-4-formamido-L-arabinose transferase
Regulatory protein AsnC	Signal peptidase I U	Response regulator ArlR	RNA polymerase sigma-28 factor	Ribosomal RNA small subunit methyltransferase G	tRNA (guanine-N(7)-)-methyltransferase	Ribosomal RNA small subunit methyltransferase A	Undecaprenyl-phosphate 4-deoxy-4-formamido-L-arabinose transferase
Regulatory protein RecX	Signal recognition particle protein	Reverse rubrerythrin-1	RNA polymerase sigma-D factor	Ribosomal RNA small subunit methyltransferase H	tRNA 5-hydroxyuridine methyltransferase	Ribosomal RNA small subunit methyltransferase B	Unsaturated chondroitin disaccharide hydrolase
Release factor glutamine methyltransferase	Signal recognition particle receptor FtsY	Riboflavin transporter FmnP	RNA polymerase sigma-E factor	Ribosomal RNA small subunit methyltransferase I	tRNA dimethylallyltransferase	Ribosomal RNA small subunit methyltransferase D	Uracil permease
Replication-associated recombination protein A	Signal recognition particle receptor FtsY	Ribonuclease	RNA polymerase sigma-F factor	Ribosomal small subunit pseudouridine synthase A	tRNA modification GTPase MnmE	Ribosomal RNA small subunit methyltransferase E	Uracil phosphoribosyltransferase
Replicative DNA helicase	Single-stranded DNA-binding protein	Ribonuclease 3	RNA polymerase sigma-G factor	Ribosome biogenesis GTPase A	tRNA N6-adenosine threonylcarbamoyltransferase	Ribosomal RNA small subunit methyltransferase G	Uracil-DNA glycosylase
Response regulator ArlR	Single-stranded DNA-binding protein	Ribonuclease HII	RNA polymerase sigma-H factor	Ribosome hibernation promotion factor	tRNA pseudouridine synthase A	Ribosomal RNA small subunit methyltransferase H	Uridylate kinase
Response regulator ArlR	Single-stranded DNA-binding protein	Ribonuclease J1	RNA polymerase-associated protein RapA	Ribosome maturation factor RimM	tRNA pseudouridine synthase B	Ribosomal RNA small subunit methyltransferase I	UTP--glucose-1-phosphate uridylyltransferase
Reverse rubrerythrin-1	Single-stranded-DNA-specific exonuclease RecJ	Ribonuclease M5	Rqc2 RqcH	Ribosome maturation factor RimP	tRNA threonylcarbamoyladenosine biosynthesis protein TsaB	Ribosomal RNA small subunit methyltransferase I	UvrABC system protein A
Riboflavin transporter FmnP	Small ribosomal subunit biogenesis GTPase RsgA	Ribonuclease P protein component	Rubrerythrin	Ribosome-binding ATPase YchF	tRNA threonylcarbamoyladenosine biosynthesis protein TsaE	Ribosomal small subunit pseudouridine synthase A	UvrABC system protein B
Ribokinase	Small, acid-soluble spore protein C1	Ribonuclease R	Rubrerythrin	Ribosome-binding factor A	tRNA uridine 5-carboxymethylaminomethyl modification enzyme MnmG	Ribosome biogenesis GTPase A	UvrABC system protein C
Ribonuclease	Sodium/glucose cotransporter	Ribonuclease Y	S-adenosylmethionine decarboxylase proenzyme	Ribosome-recycling factor	tRNA(Ile)-lysidine synthase	Ribosome hibernation promotion factor	Validoxylamine A 7'-phosphate phosphatase
Ribonuclease 3	Sodium-lithium/proton antiporter	Ribose-5-phosphate isomerase B	S-adenosylmethionine synthase	Ribulose-phosphate 3-epimerase	tRNA(Met) cytidine acetate ligase	Ribosome maturation factor RimM	Valine--tRNA ligase
Ribonuclease HII	Soluble lytic murein transglycosylase	Ribose-phosphate pyrophosphokinase	S-adenosylmethionine:tRNA ribosyltransferase-isomerase	RNA polymerase sigma factor SigA	tRNA-2-methylthio-N(6)-dimethylallyladenosine synthase	Ribosome maturation factor RimP	Vitamin B12-binding protein
Ribonuclease J1	SPbeta prophage-derived glycosyltransferase SunS	Ribosomal large subunit pseudouridine synthase C	scyllo-inositol 2-dehydrogenase (NADP(+)) IolW	RNA polymerase sigma factor SigV	tRNA-cytidine(32) 2-sulfurtransferase	Ribosome-binding ATPase YchF	Vitamin B12-binding protein
Ribonuclease M5	SpoIVB peptidase	Ribosomal large subunit pseudouridine synthase C	Segregation and condensation protein A	RNA polymerase sigma-28 factor	tRNA-dihydrouridine synthase B	Ribosome-binding factor A	Zinc transporter ZupT
Ribonuclease P protein component	Spore coat protein I	Ribosomal large subunit pseudouridine synthase D	Segregation and condensation protein B	RNA polymerase sigma-D factor	tRNA-specific 2-thiouridylase MnmA	Ribosome-recycling factor
Ribonuclease R	Spore coat protein I	Ribosomal protein L11 methyltransferase	Selenide, water dikinase	RNA polymerase sigma-E factor	Tryptophan-rich sensory protein	Ribulose-phosphate 3-epimerase
Ribonuclease Y	Spore germination protein B1	Ribosomal protein S12 methylthiotransferase RimO	Selenocysteine-specific elongation factor	RNA polymerase sigma-F factor	Tryptophan--tRNA ligase	RNA polymerase sigma factor SigA
Ribonucleoside-diphosphate reductase subunit alpha	Spore germination protein YndE	Ribosomal RNA large subunit methyltransferase H	Sensor histidine kinase GraS	RNA polymerase sigma-G factor	Type II pantothenate kinase	RNA polymerase sigma factor SigV
Ribonucleoside-diphosphate reductase subunit beta	Spore maturation protein A	Ribosomal RNA small subunit methyltransferase A	Sensor histidine kinase RcsC	RNA polymerase sigma-H factor	Type-2 restriction enzyme Sau3AI	RNA polymerase sigma-28 factor
Ribose import ATP-binding protein RbsA	Spore maturation protein B	Ribosomal RNA small subunit methyltransferase B	septum site-determining protein MinC	RNA polymerase-associated protein RapA	Type-2 restriction enzyme Sau3AI	RNA polymerase sigma-D factor
Ribose import binding protein RbsB	Spore protein YabP	Ribosomal RNA small subunit methyltransferase D	Septum site-determining protein MinD	Rqc2 RqcH	Tyrosine recombinase XerC	RNA polymerase sigma-E factor
Ribose import permease protein RbsC	Sporulation initiation inhibitor protein Soj	Ribosomal RNA small subunit methyltransferase E	Serine hydroxymethyltransferase	Rubrerythrin	Tyrosine recombinase XerD	RNA polymerase sigma-F factor
Ribose-5-phosphate isomerase B	Sporulation integral membrane protein YlbJ	Ribosomal RNA small subunit methyltransferase G	Serine protease Do-like HtrA	Rubrerythrin	Tyrosine recombinase XerS	RNA polymerase sigma-G factor
Ribose-phosphate pyrophosphokinase	Sporulation-specific protease YabG	Ribosomal RNA small subunit methyltransferase H	Serine/threonine exchanger SteT	S-adenosylmethionine decarboxylase proenzyme	Tyrosine--tRNA ligase	RNA polymerase sigma-H factor
Ribosomal large subunit pseudouridine synthase C	SsrA-binding protein	Ribosomal RNA small subunit methyltransferase I	Serine/threonine phosphatase stp	S-adenosylmethionine synthase	UDP-glucose 4-epimerase	RNA polymerase-associated protein RapA
Ribosomal large subunit pseudouridine synthase C	Stage 0 sporulation protein A	Ribosomal small subunit pseudouridine synthase A	Serine/threonine-protein kinase PknD	S-adenosylmethionine:tRNA ribosyltransferase-isomerase	UDP-N-acetylenolpyruvoylglucosamine reductase	Rqc2 RqcH
Ribosomal large subunit pseudouridine synthase D	Stage 0 sporulation protein J	Ribosome biogenesis GTPase A	Serine--tRNA ligase	scyllo-inositol 2-dehydrogenase (NADP(+)) IolW	UDP-N-acetylglucosamine 1-carboxyvinyltransferase 2	Rubrerythrin
Ribosomal protein L11 methyltransferase	Stage II sporulation protein E	Ribosome hibernation promotion factor	Shikimate dehydrogenase (NADP(+))	Segregation and condensation protein A	UDP-N-acetylglucosamine 2-epimerase	RutC family protein
Ribosomal protein S12 methylthiotransferase RimO	Stage III sporulation protein AE	Ribosome maturation factor RimM	Shikimate kinase	Segregation and condensation protein B	UDP-N-acetylglucosamine--N-acetylmuramyl-(pentapeptide) pyrophosphoryl-undecaprenol N-acetylglucosamine transferase	S-adenosylmethionine decarboxylase proenzyme
Ribosomal RNA large subunit methyltransferase H	Stage III sporulation protein D	Ribosome maturation factor RimP	Signal peptidase I S	Selenide, water dikinase	UDP-N-acetylmuramoylalanine--D-glutamate ligase	S-adenosylmethionine synthase
Ribosomal RNA large subunit methyltransferase H	Stage IV sporulation protein A	Ribosome-binding ATPase YchF	Signal recognition particle protein	Selenocysteine-specific elongation factor	UDP-N-acetylmuramoyl-L-alanyl-D-glutamate--2,6-diaminopimelate ligase	S-adenosylmethionine:tRNA ribosyltransferase-isomerase
Ribosomal RNA small subunit methyltransferase A	Stage V sporulation protein AD	Ribosome-binding factor A	Signal recognition particle receptor FtsY	Sensor histidine kinase GraS	UDP-N-acetylmuramoyl-tripeptide--D-alanyl-D-alanine ligase	Segregation and condensation protein A
Ribosomal RNA small subunit methyltransferase B	Stage V sporulation protein B	Ribosome-recycling factor	Signal recognition particle receptor FtsY	Sensor histidine kinase RcsC	Undecaprenyl-diphosphatase	Segregation and condensation protein B
Ribosomal RNA small subunit methyltransferase D	Stage V sporulation protein B	Ribulose-phosphate 3-epimerase	Signal transduction histidine-protein kinase ArlS	Sensor histidine kinase RcsC	Undecaprenyl-phosphate 4-deoxy-4-formamido-L-arabinose transferase	Selenide, water dikinase
Ribosomal RNA small subunit methyltransferase E	Stage V sporulation protein B	RNA polymerase sigma factor SigA	Single-stranded DNA-binding protein	septum site-determining protein MinC	Uracil permease	Selenocysteine-specific elongation factor
Ribosomal RNA small subunit methyltransferase G	Stage V sporulation protein D	RNA polymerase sigma factor SigV	Single-stranded DNA-binding protein	Septum site-determining protein MinD	Uracil permease	Sensor histidine kinase GraS
Ribosomal RNA small subunit methyltransferase H	Stage V sporulation protein S	RNA polymerase sigma-28 factor	Single-stranded DNA-binding protein	Serine hydroxymethyltransferase	Uracil phosphoribosyltransferase	Sensor histidine kinase RcsC
Ribosomal RNA small subunit methyltransferase I	Stage V sporulation protein T	RNA polymerase sigma-D factor	Single-stranded-DNA-specific exonuclease RecJ	Serine/threonine exchanger SteT	Uracil-DNA glycosylase	Sensor histidine kinase RcsC
Ribosomal small subunit pseudouridine synthase A	Sucrose-6-phosphate hydrolase	RNA polymerase sigma-E factor	Small ribosomal subunit biogenesis GTPase RsgA	Serine/threonine phosphatase stp	Uridylate kinase	septum site-determining protein MinC
Ribosome biogenesis GTPase A	Sugar fermentation stimulation protein A	RNA polymerase sigma-F factor	Small ribosomal subunit biogenesis GTPase RsgA	Serine/threonine-protein kinase PknD	UvrABC system protein A	Septum site-determining protein MinD
Ribosome hibernation promotion factor	Sugar phosphatase YidA	RNA polymerase sigma-G factor	Small, acid-soluble spore protein C1	Serine--tRNA ligase	UvrABC system protein B	Serine hydroxymethyltransferase
Ribosome maturation factor RimM	Swarming motility protein SwrD	RNA polymerase sigma-H factor	Sodium/glucose cotransporter	Shikimate dehydrogenase (NADP(+))	UvrABC system protein C	Serine/threonine exchanger SteT
Ribosome maturation factor RimP	Tetracycline resistance protein, class C	RNA polymerase-associated protein RapA	Sodium-lithium/proton antiporter	Shikimate kinase	Vitamin B12 import ATP-binding protein BtuD	Serine/threonine-protein kinase PknD
Ribosome-binding ATPase YchF	Thermonuclease	Rqc2 RqcH	Soluble lytic murein transglycosylase	Signal peptidase I S	Vitamin B12-binding protein	Serine--tRNA ligase
Ribosome-binding factor A	Thiamine pyrophosphokinase	Rubrerythrin	SpoIVB peptidase	Signal recognition particle protein	V-type proton ATPase subunit E	Shikimate dehydrogenase (NADP(+))
Ribosome-recycling factor	Thiamine transporter ThiT	Rubrerythrin-1	Spore coat protein I	Signal recognition particle receptor FtsY	V-type sodium ATPase catalytic subunit A	Shikimate kinase
Ribulose-phosphate 3-epimerase	Thioredoxin	S-adenosylmethionine decarboxylase proenzyme	Spore coat protein I	Signal recognition particle receptor FtsY	V-type sodium ATPase subunit B	Signal peptidase I U
RNA 2'-phosphotransferase	Thioredoxin	S-adenosylmethionine synthase	Spore germination protein B1	Signal transduction histidine-protein kinase ArlS	V-type sodium ATPase subunit C	Signal recognition particle protein
RNA polymerase sigma factor SigA	Thioredoxin reductase	S-adenosylmethionine:tRNA ribosyltransferase-isomerase	Spore germination protein B2	Single-stranded DNA-binding protein	V-type sodium ATPase subunit D	Signal recognition particle receptor FtsY
RNA polymerase sigma factor SigV	Threonine--tRNA ligase 1	Segregation and condensation protein A	Spore maturation protein A	Single-stranded DNA-binding protein	V-type sodium ATPase subunit G	Signal recognition particle receptor FtsY
RNA polymerase sigma-28 factor	Threonylcarbamoyladenosine tRNA methylthiotransferase MtaB	Segregation and condensation protein B	Spore maturation protein B	Single-stranded DNA-binding protein A	V-type sodium ATPase subunit K	Signal transduction histidine-protein kinase ArlS
RNA polymerase sigma-D factor	Threonylcarbamoyl-AMP synthase	Selenide, water dikinase	Spore protein YabP	Single-stranded-DNA-specific exonuclease RecJ	Xaa-Pro aminopeptidase	Single-stranded DNA-binding protein
RNA polymerase sigma-E factor	Thymidine kinase	Selenocysteine-specific elongation factor	Sporulation initiation inhibitor protein Soj	Small ribosomal subunit biogenesis GTPase RsgA	Zinc import ATP-binding protein ZnuC	Single-stranded DNA-binding protein
RNA polymerase sigma-F factor	Thymidylate kinase	Sensor histidine kinase RcsC	Sporulation integral membrane protein YlbJ	Small, acid-soluble spore protein C1	Zinc uptake regulation protein	Single-stranded DNA-binding protein A
RNA polymerase sigma-G factor	Thymidylate synthase	Sensor histidine kinase RcsC	Sporulation-specific protease YabG	Sodium/glucose cotransporter		Single-stranded-DNA-specific exonuclease RecJ
RNA polymerase sigma-H factor	Transcription antitermination protein NusB	Sensor histidine kinase RcsC	SsrA-binding protein	Sodium-lithium/proton antiporter		Small ribosomal subunit biogenesis GTPase RsgA
RNA polymerase-associated protein RapA	Transcription termination factor Rho	Sensor histidine kinase RcsC	Stage 0 sporulation protein A	Soluble lytic murein transglycosylase		Small, acid-soluble spore protein C1
Rqc2 RqcH	Transcription termination/antitermination protein NusA	septum site-determining protein MinC	Stage 0 sporulation protein J	SpoIVB peptidase		Small-conductance mechanosensitive channel
Rubrerythrin	Transcription termination/antitermination protein NusG	Septum site-determining protein MinD	Stage II sporulation protein E	Spore coat protein I		Sodium/glucose cotransporter
Rubrerythrin-1	Transcriptional activator HlyU	Serine hydroxymethyltransferase	Stage III sporulation protein AE	Spore coat protein I		Sodium-lithium/proton antiporter
S-adenosylmethionine decarboxylase proenzyme	Transcriptional regulator PerR	Serine/threonine exchanger SteT	Stage III sporulation protein AF	Spore germination protein B1		Soluble lytic murein transglycosylase
S-adenosylmethionine synthase	Transcriptional regulator SlyA	Serine/threonine phosphatase stp	Stage III sporulation protein D	Spore maturation protein A		SpoIVB peptidase
S-adenosylmethionine:tRNA ribosyltransferase-isomerase	Transcriptional regulatory protein SrrA	Serine/threonine-protein kinase PknD	Stage IV sporulation protein A	Spore maturation protein B		Spore coat protein I
Segregation and condensation protein A	Transcriptional regulatory protein SrrA	Serine--tRNA ligase	Stage V sporulation protein AD	Spore protein YabP		Spore coat protein I
Segregation and condensation protein B	Transcriptional regulatory protein SrrA	Shikimate dehydrogenase (NADP(+))	Stage V sporulation protein B	Sporulation initiation inhibitor protein Soj		Spore germination protein A3
Selenide, water dikinase	Transcriptional repressor SdpR	Shikimate kinase	Stage V sporulation protein B	Sporulation integral membrane protein YlbJ		Spore germination protein B1
Selenocysteine-specific elongation factor	Transcription-repair-coupling factor	Signal peptidase I U	Stage V sporulation protein D	Sporulation-specific protease YabG		Spore germination protein YndE
Sensor histidine kinase RcsC	Transition state regulatory protein AbrB	Signal recognition particle protein	Stage V sporulation protein D	SsrA-binding protein		Spore maturation protein A
Sensor histidine kinase RcsC	Translation initiation factor IF-1	Signal recognition particle receptor FtsY	Stage V sporulation protein S	Stage 0 sporulation protein A		Spore maturation protein B
Sensor histidine kinase RcsC	Translation initiation factor IF-2	Signal recognition particle receptor FtsY	Stage V sporulation protein S	Stage 0 sporulation protein J		Sporulation initiation inhibitor protein Soj
Sensor histidine kinase RcsC	Translation initiation factor IF-3	Signal transduction histidine-protein kinase ArlS	Stage V sporulation protein T	Stage II sporulation protein E		Sporulation integral membrane protein YlbJ
septum site-determining protein MinC	Translational regulator CsrA	Single-stranded DNA-binding protein	Sugar phosphatase YidA	Stage III sporulation protein AE		Sporulation-specific protease YabG
Septum site-determining protein MinD	Transposase from transposon Tn916	Single-stranded DNA-binding protein	Sugar phosphatase YidA	Stage III sporulation protein AF		SsrA-binding protein
Serine hydroxymethyltransferase	Transposase from transposon Tn916	Single-stranded DNA-binding protein	Sugar phosphatase YidA	Stage III sporulation protein D		Stage 0 sporulation protein A
Serine/threonine exchanger SteT	Trigger factor	Single-stranded-DNA-specific exonuclease RecJ	Swarming motility protein SwrD	Stage IV sporulation protein A		Stage 0 sporulation protein J
Serine/threonine phosphatase stp	Triosephosphate isomerase	Small ribosomal subunit biogenesis GTPase RsgA	Tagatose-6-phosphate kinase	Stage V sporulation protein AD		Stage II sporulation protein E
Serine/threonine-protein kinase PknD	tRNA (cytidine(34)-2'-O)-methyltransferase	Small ribosomal subunit biogenesis GTPase RsgA	Tetracycline resistance protein, class C	Stage V sporulation protein B		Stage III sporulation protein AE
Serine--tRNA ligase	tRNA (guanine-N(7)-)-methyltransferase	Small, acid-soluble spore protein C1	Thiamine pyrophosphokinase	Stage V sporulation protein B		Stage III sporulation protein AF
Shikimate dehydrogenase (NADP(+))	tRNA 2-selenouridine synthase	Sodium/glucose cotransporter	Thiamine-monophosphate kinase	Stage V sporulation protein D		Stage III sporulation protein D
Shikimate kinase	tRNA 5-hydroxyuridine methyltransferase	Sodium-lithium/proton antiporter	Thioredoxin	Stage V sporulation protein D		Stage IV sporulation protein A
Signal recognition particle protein	tRNA dimethylallyltransferase	Soluble lytic murein transglycosylase	Thioredoxin reductase	Stage V sporulation protein S		Stage V sporulation protein AD
Signal recognition particle receptor FtsY	tRNA modification GTPase MnmE	SPbeta prophage-derived endonuclease YokF	Threonine--tRNA ligase 1	Stage V sporulation protein S		Stage V sporulation protein B
Signal recognition particle receptor FtsY	tRNA modification GTPase MnmE	SpoIVB peptidase	Threonylcarbamoyladenosine tRNA methylthiotransferase MtaB	Stage V sporulation protein T		Stage V sporulation protein B
Signal transduction histidine-protein kinase ArlS	tRNA N6-adenosine threonylcarbamoyltransferase	Spore coat protein I	Threonylcarbamoyl-AMP synthase	Sugar phosphatase YidA		Stage V sporulation protein D
Signal transduction histidine-protein kinase BaeS	tRNA pseudouridine synthase A	Spore coat protein I	Thymidine kinase	Swarming motility protein SwrD		Stage V sporulation protein D
Single-stranded DNA-binding protein	tRNA pseudouridine synthase B	Spore germination protein B1	Thymidylate kinase	Tagatose-6-phosphate kinase		Stage V sporulation protein S
Single-stranded DNA-binding protein	tRNA threonylcarbamoyladenosine biosynthesis protein TsaB	Spore germination protein B3	Thymidylate synthase	Tetracycline resistance protein, class C		Stage V sporulation protein S
Single-stranded DNA-binding protein	tRNA threonylcarbamoyladenosine biosynthesis protein TsaE	Spore germination protein YndE	Transcription antitermination protein NusB	Thiamine pyrophosphokinase		Stage V sporulation protein T
Single-stranded-DNA-specific exonuclease RecJ	tRNA uridine 5-carboxymethylaminomethyl modification enzyme MnmG	Spore maturation protein A	Transcription elongation factor GreA	Thiamine transporter ThiT		Succinyl-diaminopimelate desuccinylase
Small ribosomal subunit biogenesis GTPase RsgA	tRNA(Ile)-lysidine synthase	Spore maturation protein B	Transcription termination factor Rho	Thiamine-monophosphate kinase		Sugar fermentation stimulation protein A
Small ribosomal subunit biogenesis GTPase RsgA	tRNA(Met) cytidine acetate ligase	Spore protein YabP	Transcription termination/antitermination protein NusA	Thioredoxin		Sugar phosphatase YidA
Small, acid-soluble spore protein C1	tRNA-2-methylthio-N(6)-dimethylallyladenosine synthase	Sporulation initiation inhibitor protein Soj	Transcription termination/antitermination protein NusG	Thioredoxin reductase		Swarming motility protein SwrD
Sodium/glucose cotransporter	tRNA-2-methylthio-N(6)-dimethylallyladenosine synthase	Sporulation integral membrane protein YlbJ	Transcriptional activator HlyU	Thioredoxin reductase		Tagatose-6-phosphate kinase
Sodium-lithium/proton antiporter	tRNA-specific 2-thiouridylase MnmA	Sporulation-specific protease YabG	Transcriptional regulatory protein SrrA	Threonine--tRNA ligase 1		Thermonuclease
Soluble lytic murein transglycosylase	tRNA-specific adenosine deaminase	SsrA-binding protein	Transcriptional regulatory protein SrrA	Threonylcarbamoyladenosine tRNA methylthiotransferase MtaB		Thiamine pyrophosphokinase
SPbeta prophage-derived endonuclease YokF	Tryptophan-rich sensory protein	Stage 0 sporulation protein A	Transcriptional regulatory protein WalR	Threonylcarbamoyl-AMP synthase		Thioredoxin
SpoIVB peptidase	Tryptophan--tRNA ligase	Stage 0 sporulation protein J	Transcriptional regulatory protein WalR	Thymidine kinase		Thioredoxin
Spore coat protein I	Type III pantothenate kinase	Stage II sporulation protein E	Transcriptional repressor SdpR	Thymidylate kinase		Thioredoxin
Spore coat protein I	Type-1 restriction enzyme EcoKI specificity protein	Stage III sporulation protein AE	Transcription-repair-coupling factor	Thymidylate synthase		Thioredoxin reductase
Spore coat protein I	Tyrosine recombinase XerC	Stage III sporulation protein AF	Transcription-repair-coupling factor	Transcription antitermination protein NusB		Threonine--tRNA ligase 1
Spore germination protein B1	Tyrosine recombinase XerC	Stage III sporulation protein D	Translation initiation factor IF-1	Transcription antiterminator LicT		Threonylcarbamoyladenosine tRNA methylthiotransferase MtaB
Spore germination protein B3	Tyrosine recombinase XerD	Stage IV sporulation protein A	Translation initiation factor IF-2	Transcription elongation factor GreA		Threonylcarbamoyl-AMP synthase
Spore germination protein YndE	Tyrosine recombinase XerS	Stage V sporulation protein AD	Translation initiation factor IF-3	Transcription termination factor Rho		Thymidine kinase
Spore maturation protein A	Tyrosine--tRNA ligase	Stage V sporulation protein B	Translational regulator CsrA	Transcription termination/antitermination protein NusA		Thymidylate kinase
Spore maturation protein B	Ubiquinone biosynthesis O-methyltransferase, mitochondrial	Stage V sporulation protein B	Trifunctional nucleotide phosphoesterase protein YfkN	Transcription termination/antitermination protein NusG		Thymidylate synthase
Spore protein YabP	UDP-glucose 4-epimerase	Stage V sporulation protein D	Trigger factor	Transcriptional activator HlyU		Toxin-antitoxin biofilm protein TabA
Sporulation initiation inhibitor protein Soj	UDP-N-acetylenolpyruvoylglucosamine reductase	Stage V sporulation protein S	Triosephosphate isomerase	Transcriptional regulator ManR		Transcription antitermination protein NusB
Sporulation initiation inhibitor protein Soj	UDP-N-acetylgalactosamine-undecaprenyl-phosphate N-acetylgalactosaminephosphotransferase	Stage V sporulation protein S	tRNA (cytidine(34)-2'-O)-methyltransferase	Transcriptional regulatory protein SrrA		Transcription elongation factor GreA
Sporulation integral membrane protein YlbJ	UDP-N-acetylglucosamine 1-carboxyvinyltransferase 1	Stage V sporulation protein T	tRNA (guanine-N(1)-)-methyltransferase	Transcriptional regulatory protein SrrA		Transcription termination factor Rho
Sporulation-specific protease YabG	UDP-N-acetylglucosamine 1-carboxyvinyltransferase 2	Succinyl-diaminopimelate desuccinylase	tRNA (guanine-N(7)-)-methyltransferase	Transcriptional regulatory protein WalR		Transcription termination/antitermination protein NusA
SsrA-binding protein	UDP-N-acetylglucosamine 2-epimerase	Sucrose-6-phosphate hydrolase	tRNA 2-selenouridine synthase	Transcriptional regulatory protein WalR		Transcription termination/antitermination protein NusG
Stage 0 sporulation protein A	UDP-N-acetylglucosamine--N-acetylmuramyl-(pentapeptide) pyrophosphoryl-undecaprenol N-acetylglucosamine transferase	Sugar fermentation stimulation protein A	tRNA 5-hydroxyuridine methyltransferase	Transcriptional repressor SdpR		Transcriptional activator HlyU
Stage 0 sporulation protein J	UDP-N-acetylmuramate--L-alanine ligase	Sugar phosphatase YidA	tRNA dimethylallyltransferase	Transcription-repair-coupling factor		Transcriptional regulator PerR
Stage II sporulation protein E	UDP-N-acetylmuramoylalanine--D-glutamate ligase	Swarming motility protein SwrD	tRNA modification GTPase MnmE	Translation initiation factor IF-1		Transcriptional regulatory protein DagR
Stage III sporulation protein AE	UDP-N-acetylmuramoyl-L-alanyl-D-glutamate--2,6-diaminopimelate ligase	Tagatose-6-phosphate kinase	tRNA modification GTPase MnmE	Translation initiation factor IF-2		Transcriptional regulatory protein SrrA
Stage III sporulation protein AF	UDP-N-acetylmuramoyl-tripeptide--D-alanyl-D-alanine ligase	Tetracycline resistance protein, class C	tRNA N6-adenosine threonylcarbamoyltransferase	Translation initiation factor IF-3		Transcriptional regulatory protein SrrA
Stage III sporulation protein D	Undecaprenyl-diphosphatase	Thiamine transporter ThiT	tRNA pseudouridine synthase A	Translational regulator CsrA		Transcriptional regulatory protein WalR
Stage IV sporulation protein A	Undecaprenyl-phosphate 4-deoxy-4-formamido-L-arabinose transferase	Thioredoxin	tRNA pseudouridine synthase B	Transposase from transposon Tn916		Transcriptional repressor SdpR
Stage V sporulation protein AD	Undecaprenyl-phosphate 4-deoxy-4-formamido-L-arabinose transferase	Thioredoxin	tRNA threonylcarbamoyladenosine biosynthesis protein TsaB	Trigger factor		Transcriptional repressor SmtB
Stage V sporulation protein B	Uracil permease	Thioredoxin reductase	tRNA threonylcarbamoyladenosine biosynthesis protein TsaE	Triosephosphate isomerase		Transcription-repair-coupling factor
Stage V sporulation protein B	Uracil phosphoribosyltransferase	Threonine--tRNA ligase 1	tRNA uridine 5-carboxymethylaminomethyl modification enzyme MnmG	tRNA (cytidine(34)-2'-O)-methyltransferase		Translation initiation factor IF-1
Stage V sporulation protein D	Uracil-DNA glycosylase	Threonylcarbamoyladenosine tRNA methylthiotransferase MtaB	tRNA(Ile)-lysidine synthase	tRNA (guanine-N(1)-)-methyltransferase		Translation initiation factor IF-2
Stage V sporulation protein S	Uridylate kinase	Threonylcarbamoyl-AMP synthase	tRNA(Met) cytidine acetate ligase	tRNA (guanine-N(7)-)-methyltransferase		Translation initiation factor IF-3
Stage V sporulation protein S	UTP--glucose-1-phosphate uridylyltransferase	Thymidine kinase	tRNA-2-methylthio-N(6)-dimethylallyladenosine synthase	tRNA 2-selenouridine synthase		Translational regulator CsrA
Stage V sporulation protein T	UvrABC system protein A	Thymidylate kinase	tRNA-cytidine(32) 2-sulfurtransferase	tRNA 5-hydroxyuridine methyltransferase		Translocation-enhancing protein TepA
Succinyl-diaminopimelate desuccinylase	UvrABC system protein B	Thymidylate synthase	tRNA-dihydrouridine synthase B	tRNA dimethylallyltransferase		Transposase from transposon Tn916
Sucrose-6-phosphate hydrolase	UvrABC system protein C	Toxin-antitoxin biofilm protein TabA	tRNA-specific 2-thiouridylase MnmA	tRNA modification GTPase MnmE		Trifunctional nucleotide phosphoesterase protein YfkN
Sugar fermentation stimulation protein A	Valine--tRNA ligase	Transaldolase	tRNA-specific adenosine deaminase	tRNA modification GTPase MnmE		Trigger factor
Sugar phosphatase YidA	Vitamin B12 import ATP-binding protein BtuD	Transcription antitermination protein NusB	Tryptophan--tRNA ligase	tRNA N6-adenosine threonylcarbamoyltransferase		Triosephosphate isomerase
Sulfur carrier protein DsrE2	Vitamin B12-binding protein	Transcription elongation factor GreA	Twitching mobility protein	tRNA pseudouridine synthase A		tRNA (cytidine(34)-2'-O)-methyltransferase
Swarming motility protein SwrD	V-type sodium ATPase catalytic subunit A	Transcription termination factor Rho	Type I restriction enzyme EcoR124II R protein	tRNA pseudouridine synthase B		tRNA (guanine-N(1)-)-methyltransferase
Tagatose-6-phosphate kinase	V-type sodium ATPase subunit B	Transcription termination/antitermination protein NusA	Type II pantothenate kinase	tRNA threonylcarbamoyladenosine biosynthesis protein TsaB		tRNA (guanine-N(7)-)-methyltransferase
Tetracycline resistance protein, class C	V-type sodium ATPase subunit C	Transcription termination/antitermination protein NusG	Type II secretion system protein F	tRNA threonylcarbamoyladenosine biosynthesis protein TsaE		tRNA 2-selenouridine synthase
Thiamine transporter ThiT	V-type sodium ATPase subunit D	Transcriptional activator HlyU	Type-2 restriction enzyme NlaIV	tRNA threonylcarbamoyladenosine dehydratase		tRNA 5-hydroxyuridine methyltransferase
Thioredoxin	V-type sodium ATPase subunit G	Transcriptional regulator PerR	Tyrosine recombinase XerD	tRNA uridine 5-carboxymethylaminomethyl modification enzyme MnmG		tRNA dimethylallyltransferase
Thioredoxin	V-type sodium ATPase subunit K	Transcriptional regulator PerR	Tyrosine--tRNA ligase	tRNA(Ile)-lysidine synthase		tRNA modification GTPase MnmE
Thioredoxin reductase	Xaa-Pro aminopeptidase	Transcriptional regulator SlyA	UDP-glucose 4-epimerase	tRNA(Met) cytidine acetate ligase		tRNA N6-adenosine threonylcarbamoyltransferase
Threonine--tRNA ligase 1	Zinc import ATP-binding protein ZnuC	Transcriptional regulatory protein BtsR	UDP-N-acetylenolpyruvoylglucosamine reductase	tRNA-2-methylthio-N(6)-dimethylallyladenosine synthase		tRNA pseudouridine synthase A
Threonylcarbamoyladenosine tRNA methylthiotransferase MtaB	Zinc transporter ZupT	Transcriptional regulatory protein SrrA	UDP-N-acetylgalactosamine-undecaprenyl-phosphate N-acetylgalactosaminephosphotransferase	tRNA-cytidine(32) 2-sulfurtransferase		tRNA pseudouridine synthase B
Threonylcarbamoyl-AMP synthase	Zinc uptake regulation protein	Transcriptional regulatory protein SrrA	UDP-N-acetylglucosamine 1-carboxyvinyltransferase 1	tRNA-dihydrouridine synthase B		tRNA threonylcarbamoyladenosine biosynthesis protein TsaB
Thymidine kinase	Zinc-dependent sulfurtransferase SufU	Transcriptional regulatory protein SrrA	UDP-N-acetylglucosamine 1-carboxyvinyltransferase 2	tRNA-specific 2-thiouridylase MnmA		tRNA threonylcarbamoyladenosine biosynthesis protein TsaE
Thymidylate kinase	Zinc-transporting ATPase	Transcriptional regulatory protein WalR	UDP-N-acetylglucosamine 2-epimerase	tRNA-specific adenosine deaminase		tRNA threonylcarbamoyladenosine dehydratase
Thymidylate synthase		Transcriptional repressor SdpR	UDP-N-acetylglucosamine--N-acetylmuramyl-(pentapeptide) pyrophosphoryl-undecaprenol N-acetylglucosamine transferase	Tryptophan--tRNA ligase		tRNA uridine 5-carboxymethylaminomethyl modification enzyme MnmG
Toxin-antitoxin biofilm protein TabA		Transcription-repair-coupling factor	UDP-N-acetylmuramate--L-alanine ligase	Type I restriction enzyme EcoR124II R protein		tRNA(Ile)-lysidine synthase
Transaldolase		Translation initiation factor IF-1	UDP-N-acetylmuramoylalanine--D-glutamate ligase	Type II pantothenate kinase		tRNA(Met) cytidine acetate ligase
Transcription antitermination protein NusB		Translation initiation factor IF-2	UDP-N-acetylmuramoyl-L-alanyl-D-glutamate--2,6-diaminopimelate ligase	Type II secretion system protein F		tRNA-2-methylthio-N(6)-dimethylallyladenosine synthase
Transcription elongation factor GreA		Translation initiation factor IF-3	UDP-N-acetylmuramoyl-tripeptide--D-alanyl-D-alanine ligase	Type II secretion system protein G		tRNA-cytidine(32) 2-sulfurtransferase
Transcription termination factor Rho		Translational regulator CsrA	Undecaprenyl-diphosphatase	Tyrosine recombinase XerC		tRNA-dihydrouridine synthase B
Transcription termination/antitermination protein NusA		Trifunctional nucleotide phosphoesterase protein YfkN	Undecaprenyl-phosphate 4-deoxy-4-formamido-L-arabinose transferase	Tyrosine recombinase XerC		tRNA-specific 2-thiouridylase MnmA
Transcriptional activator HlyU		Trigger factor	Undecaprenyl-phosphate 4-deoxy-4-formamido-L-arabinose transferase	Tyrosine recombinase XerD		tRNA-specific adenosine deaminase
Transcriptional regulator PerR		Triosephosphate isomerase	Uracil permease	Tyrosine recombinase XerS		Tryptophan-rich sensory protein
Transcriptional regulator PerR		tRNA (cytidine(34)-2'-O)-methyltransferase	Uracil phosphoribosyltransferase	Tyrosine recombinase XerS		Tryptophan--tRNA ligase
Transcriptional regulatory protein BtsR		tRNA (guanine-N(1)-)-methyltransferase	Uracil-DNA glycosylase	Tyrosine--tRNA ligase		Type I restriction enzyme EcoR124II R protein
Transcriptional regulatory protein CseB		tRNA (guanine-N(7)-)-methyltransferase	Uridylate kinase	UDP-glucose 4-epimerase		Type II pantothenate kinase
Transcriptional regulatory protein SrrA		tRNA 2-selenouridine synthase	UTP--glucose-1-phosphate uridylyltransferase	UDP-N-acetylenolpyruvoylglucosamine reductase		Type II secretion system protein F
Transcriptional regulatory protein SrrA		tRNA 5-hydroxyuridine methyltransferase	UvrABC system protein A	UDP-N-acetylgalactosamine-undecaprenyl-phosphate N-acetylgalactosaminephosphotransferase		Type VII secretion system protein EssC
Transcriptional regulatory protein SrrA		tRNA dimethylallyltransferase	UvrABC system protein B	UDP-N-acetylglucosamine 1-carboxyvinyltransferase 1		Tyrosine recombinase XerC
Transcriptional regulatory protein WalR		tRNA modification GTPase MnmE	UvrABC system protein C	UDP-N-acetylglucosamine 1-carboxyvinyltransferase 2		Tyrosine recombinase XerC
Transcriptional regulatory protein WalR		tRNA modification GTPase MnmE	Valine--tRNA ligase	UDP-N-acetylglucosamine 2-epimerase		Tyrosine recombinase XerD
Transcriptional repressor SdpR		tRNA N6-adenosine threonylcarbamoyltransferase	Vitamin B12 import ATP-binding protein BtuD	UDP-N-acetylglucosamine--N-acetylmuramyl-(pentapeptide) pyrophosphoryl-undecaprenol N-acetylglucosamine transferase		Tyrosine recombinase XerS
Transcription-repair-coupling factor		tRNA pseudouridine synthase A	Vitamin B12 import ATP-binding protein BtuD	UDP-N-acetylmuramate--L-alanine ligase		Tyrosine--tRNA ligase
Translation initiation factor IF-1		tRNA pseudouridine synthase B	Vitamin B12-binding protein	UDP-N-acetylmuramoylalanine--D-glutamate ligase		UDP-glucose 4-epimerase
Translation initiation factor IF-2		tRNA threonylcarbamoyladenosine biosynthesis protein TsaB	Vitamin B12-dependent ribonucleotide reductase	UDP-N-acetylmuramoyl-L-alanyl-D-glutamate--2,6-diaminopimelate ligase		UDP-N-acetylenolpyruvoylglucosamine reductase
Translation initiation factor IF-3		tRNA threonylcarbamoyladenosine biosynthesis protein TsaE	V-type proton ATPase subunit E	UDP-N-acetylmuramoyl-tripeptide--D-alanyl-D-alanine ligase		UDP-N-acetylgalactosamine-undecaprenyl-phosphate N-acetylgalactosaminephosphotransferase
Translational regulator CsrA		tRNA uridine 5-carboxymethylaminomethyl modification enzyme MnmG	V-type sodium ATPase catalytic subunit A	Undecaprenyl-diphosphatase		UDP-N-acetylglucosamine 1-carboxyvinyltransferase 1
Transposase from transposon Tn916		tRNA(Ile)-lysidine synthase	V-type sodium ATPase subunit B	Undecaprenyl-phosphate 4-deoxy-4-formamido-L-arabinose transferase		UDP-N-acetylglucosamine 1-carboxyvinyltransferase 2
Trehalose-6-phosphate hydrolase		tRNA(Met) cytidine acetate ligase	V-type sodium ATPase subunit C	Undecaprenyl-phosphate 4-deoxy-4-formamido-L-arabinose transferase		UDP-N-acetylglucosamine 2-epimerase
Trifunctional nucleotide phosphoesterase protein YfkN		tRNA-2-methylthio-N(6)-dimethylallyladenosine synthase	V-type sodium ATPase subunit D	Uracil permease		UDP-N-acetylglucosamine--N-acetylmuramyl-(pentapeptide) pyrophosphoryl-undecaprenol N-acetylglucosamine transferase
Trigger factor		tRNA-cytidine(32) 2-sulfurtransferase	V-type sodium ATPase subunit G	Uracil phosphoribosyltransferase		UDP-N-acetylmuramate--L-alanine ligase
Triosephosphate isomerase		tRNA-dihydrouridine synthase B	V-type sodium ATPase subunit K	Uracil-DNA glycosylase		UDP-N-acetylmuramoylalanine--D-glutamate ligase
tRNA (cytidine(34)-2'-O)-methyltransferase		tRNA-specific 2-thiouridylase MnmA	Xaa-Pro aminopeptidase	Uridylate kinase		UDP-N-acetylmuramoyl-L-alanyl-D-glutamate--2,6-diaminopimelate ligase
tRNA (guanine-N(1)-)-methyltransferase		tRNA-specific adenosine deaminase	Zinc uptake regulation protein	UTP--glucose-1-phosphate uridylyltransferase		UDP-N-acetylmuramoyl-tripeptide--D-alanyl-D-alanine ligase
tRNA (guanine-N(7)-)-methyltransferase		Tryptophan-rich sensory protein	Zinc-dependent sulfurtransferase SufU	UvrABC system protein A		Undecaprenyl-diphosphatase
tRNA 2-selenouridine synthase		Tryptophan--tRNA ligase		UvrABC system protein B		Undecaprenyl-phosphate 4-deoxy-4-formamido-L-arabinose transferase
tRNA 5-hydroxyuridine methyltransferase		Type I restriction enzyme EcoKI M protein		UvrABC system protein C		Undecaprenyl-phosphate 4-deoxy-4-formamido-L-arabinose transferase
tRNA dimethylallyltransferase		Type III pantothenate kinase		Valine--tRNA ligase		Undecaprenyl-phosphate 4-deoxy-4-formamido-L-arabinose transferase
tRNA modification GTPase MnmE		Type-2 restriction enzyme DpnII		Vitamin B12 import ATP-binding protein BtuD		Undecaprenyl-phosphate 4-deoxy-4-formamido-L-arabinose transferase
tRNA modification GTPase MnmE		Tyrosine recombinase XerC		Vitamin B12-binding protein		Undecaprenyl-phosphate 4-deoxy-4-formamido-L-arabinose transferase
tRNA N6-adenosine threonylcarbamoyltransferase		Tyrosine recombinase XerC		Vitamin B12-dependent ribonucleotide reductase		Uracil permease
tRNA pseudouridine synthase A		Tyrosine recombinase XerC		V-type proton ATPase subunit E		Uracil phosphoribosyltransferase
tRNA pseudouridine synthase B		Tyrosine recombinase XerD		V-type sodium ATPase catalytic subunit A		Uracil-DNA glycosylase
tRNA threonylcarbamoyladenosine biosynthesis protein TsaB		Tyrosine--tRNA ligase 1		V-type sodium ATPase subunit B		Uridylate kinase
tRNA threonylcarbamoyladenosine biosynthesis protein TsaE		Ubiquinone biosynthesis O-methyltransferase, mitochondrial		V-type sodium ATPase subunit C		UTP--glucose-1-phosphate uridylyltransferase
tRNA threonylcarbamoyladenosine dehydratase		UDP-N-acetylenolpyruvoylglucosamine reductase		V-type sodium ATPase subunit D		UvrABC system protein A
tRNA uridine 5-carboxymethylaminomethyl modification enzyme MnmG		UDP-N-acetylgalactosamine-undecaprenyl-phosphate N-acetylgalactosaminephosphotransferase		V-type sodium ATPase subunit G		UvrABC system protein B
tRNA(Ile)-lysidine synthase		UDP-N-acetylglucosamine 1-carboxyvinyltransferase 1		V-type sodium ATPase subunit K		UvrABC system protein C
tRNA(Met) cytidine acetate ligase		UDP-N-acetylglucosamine 1-carboxyvinyltransferase 2		Xaa-Pro aminopeptidase		Valine--tRNA ligase
tRNA-2-methylthio-N(6)-dimethylallyladenosine synthase		UDP-N-acetylglucosamine 2-epimerase		Zinc uptake regulation protein		Vitamin B12-binding protein
tRNA-cytidine(32) 2-sulfurtransferase		UDP-N-acetylglucosamine--N-acetylmuramyl-(pentapeptide) pyrophosphoryl-undecaprenol N-acetylglucosamine transferase		Zinc-dependent sulfurtransferase SufU		V-type proton ATPase subunit E
tRNA-dihydrouridine synthase B		UDP-N-acetylmuramate--L-alanine ligase		Zinc-transporting ATPase		V-type sodium ATPase catalytic subunit A
tRNA-specific 2-thiouridylase MnmA		UDP-N-acetylmuramoylalanine--D-glutamate ligase				V-type sodium ATPase subunit B
tRNA-specific adenosine deaminase		UDP-N-acetylmuramoyl-L-alanyl-D-glutamate--2,6-diaminopimelate ligase				V-type sodium ATPase subunit C
Tryptophan-rich sensory protein		UDP-N-acetylmuramoyl-tripeptide--D-alanyl-D-alanine ligase				V-type sodium ATPase subunit D
Tryptophan--tRNA ligase		Undecaprenyl-diphosphatase				V-type sodium ATPase subunit G
Type I restriction enzyme EcoKI M protein		Undecaprenyl-phosphate 4-deoxy-4-formamido-L-arabinose transferase				V-type sodium ATPase subunit K
Type III pantothenate kinase		Undecaprenyl-phosphate 4-deoxy-4-formamido-L-arabinose transferase				Xaa-Pro aminopeptidase
Tyrosine recombinase XerC		Undecaprenyl-phosphate 4-deoxy-4-formamido-L-arabinose transferase				Zinc import ATP-binding protein ZnuC
Tyrosine recombinase XerC		Undecaprenyl-phosphate 4-deoxy-4-formamido-L-arabinose transferase				Zinc transporter ZupT
Tyrosine recombinase XerC		Uracil phosphoribosyltransferase				Zinc uptake regulation protein
Tyrosine recombinase XerD		Uracil-DNA glycosylase				Zinc-dependent sulfurtransferase SufU
Tyrosine recombinase XerS		Uridylate kinase
Tyrosine--tRNA ligase 1		UTP--glucose-1-phosphate uridylyltransferase
Ubiquinone biosynthesis O-methyltransferase, mitochondrial		UvrABC system protein A
UDP-glucose 4-epimerase		UvrABC system protein B
UDP-N-acetylenolpyruvoylglucosamine reductase		UvrABC system protein C
UDP-N-acetylgalactosamine-undecaprenyl-phosphate N-acetylgalactosaminephosphotransferase		Valine--tRNA ligase
UDP-N-acetylglucosamine 1-carboxyvinyltransferase 1		Vitamin B12-binding protein
UDP-N-acetylglucosamine 1-carboxyvinyltransferase 2		V-type proton ATPase subunit E
UDP-N-acetylglucosamine 2-epimerase		V-type sodium ATPase catalytic subunit A
UDP-N-acetylglucosamine--N-acetylmuramyl-(pentapeptide) pyrophosphoryl-undecaprenol N-acetylglucosamine transferase		V-type sodium ATPase subunit B
UDP-N-acetylmuramate--L-alanine ligase		V-type sodium ATPase subunit C
UDP-N-acetylmuramoylalanine--D-glutamate ligase		V-type sodium ATPase subunit D
UDP-N-acetylmuramoyl-L-alanyl-D-glutamate--2,6-diaminopimelate ligase		V-type sodium ATPase subunit G
UDP-N-acetylmuramoyl-tripeptide--D-alanyl-D-alanine ligase		V-type sodium ATPase subunit K
Undecaprenyl-diphosphatase		Xaa-Pro aminopeptidase
Undecaprenyl-phosphate 4-deoxy-4-formamido-L-arabinose transferase		Zinc import ATP-binding protein ZnuC
Undecaprenyl-phosphate 4-deoxy-4-formamido-L-arabinose transferase		Zinc transporter ZupT
Undecaprenyl-phosphate 4-deoxy-4-formamido-L-arabinose transferase		Zinc uptake regulation protein
Undecaprenyl-phosphate 4-deoxy-4-formamido-L-arabinose transferase		Zinc-dependent sulfurtransferase SufU
Uracil phosphoribosyltransferase		Zinc-transporting ATPase
Uracil-DNA glycosylase
Uridylate kinase
UTP--glucose-1-phosphate uridylyltransferase
UvrABC system protein A
UvrABC system protein B
UvrABC system protein C
Valine--tRNA ligase
Vitamin B12-binding protein
V-type proton ATPase subunit E
V-type sodium ATPase catalytic subunit A
V-type sodium ATPase subunit B
V-type sodium ATPase subunit C
V-type sodium ATPase subunit D
V-type sodium ATPase subunit G
V-type sodium ATPase subunit K
Xaa-Pro aminopeptidase
Zinc import ATP-binding protein ZnuC
Zinc transporter ZupT
Zinc uptake regulation protein
Zinc-dependent sulfurtransferase SufU
Zinc-transporting ATPase

## Sheet: Table S10
Table S10. The potentially transferable metabolites from ten SynComBac10 members to SFB predicted by iNAP 2.0.
Donor	Receptor	Metabolites	Class in this study	Kingdom	SuperClass	Class	SubClass
Limosilactobacillus reuteri CML393	SFB	L-Aspartate-semialdehyde	Amino acids, peptides, and analogues	Organic compounds	Organic acids and derivatives	Carboxylic acids and derivatives	Amino acids, peptides, and analogues
Limosilactobacillus reuteri CML393	SFB	D-Mannose 1-phosphate	Carbohydrates and carbohydrate conjugates	Organic compounds	Organic oxygen compounds	Organooxygen compounds	Carbohydrates and carbohydrate conjugates
Limosilactobacillus reuteri CML393	SFB	Palmityl-CoA	Coenzyme A derivatives	Organic compounds	Organic oxygen compounds	Organooxygen compounds	Carbohydrates and carbohydrate conjugates
Limosilactobacillus reuteri CML393	SFB	O-Succinylbenzoyl-CoA	Coenzyme A derivatives	Organic compounds	Lipids and lipid-like molecules	Fatty Acyls	Fatty acyl thioesters
Limosilactobacillus reuteri CML393	SFB	Copper	Inorganics	Inorganic compounds	Homogeneous metal compounds	Homogeneous transition metal compounds
Limosilactobacillus reuteri CML393	SFB	Magnesium	Inorganics	Inorganic compounds	Homogeneous metal compounds	Homogeneous alkaline earth metal compounds
Limosilactobacillus reuteri CML393	SFB	Manganese	Inorganics	Inorganic compounds	Homogeneous metal compounds	Homogeneous alkaline earth metal compounds
Limosilactobacillus reuteri CML393	SFB	Ammonia	Inorganics	Inorganic compounds	Homogeneous non-metal compounds	Homogeneous other non-metal compounds
Limosilactobacillus reuteri CML393	SFB	Triphosphate	Inorganics	Inorganic compounds	Homogeneous non-metal compounds	Non-metal oxoanionic compounds	Non-metal phosphates
Limosilactobacillus reuteri CML393	SFB	Nitrite	Inorganics	Inorganic compounds	Homogeneous non-metal compounds	Non-metal oxoanionic compounds	Non-metal nitrites
Limosilactobacillus reuteri CML393	SFB	Sulfite	Inorganics	Inorganic compounds	Homogeneous non-metal compounds	Non-metal oxoanionic compounds	Non-metal sulfites
Limosilactobacillus reuteri CML393	SFB	dCMP	Nucleosides, nucleotides, and analogues	Organic compounds	Nucleosides, nucleotides, and analogues	Pyrimidine nucleotides	Pyrimidine deoxyribonucleotides
Limosilactobacillus reuteri CML393	SFB	Deoxyadenosine	Nucleosides, nucleotides, and analogues	Organic compounds	Nucleosides, nucleotides, and analogues	Purine nucleosides	Purine 2'-deoxyribonucleosides
Limosilactobacillus reuteri CML393	SFB	dUTP	Nucleosides, nucleotides, and analogues	Organic compounds	Nucleosides, nucleotides, and analogues	Pyrimidine nucleotides	Pyrimidine deoxyribonucleotides
Limosilactobacillus reuteri CML393	SFB	Phosphatidylglycerol	Other types of metabolites	Organic compounds	Lipids and lipid-like molecules	Glycerophospholipids	Glycerophosphoglycerols
Limosilactobacillus reuteri CML393	SFB	Acetoin	Other types of metabolites	Organic compounds	Organic oxygen compounds	Organooxygen compounds	Carbonyl compounds
Limosilactobacillus reuteri CML393	SFB	3-Hydroxypropanal	Other types of metabolites	Organic compounds	Organic oxygen compounds	Organooxygen compounds	Carbonyl compounds
Limosilactobacillus reuteri CML393	SFB	Phenylacetaldehyde	Other types of metabolites	Organic compounds	Benzenoids	Benzene and substituted derivatives	Phenylacetaldehydes
Limosilactobacillus reuteri CML393	SFB	Propanal	Other types of metabolites	Organic compounds	Organic oxygen compounds	Organooxygen compounds	Carbonyl compounds
Limosilactobacillus reuteri CML393	SFB	Succinic acid	Other types of metabolites	Organic compounds	Organic acids and derivatives	Carboxylic acids and derivatives	Dicarboxylic acids and derivatives
Limosilactobacillus reuteri CML393	SFB	Staphyloferrin B	Siderophores
Bacillus velezensis CML396	SFB	L-Dihydroorotic acid	Amino acids, peptides, and analogues	Organic compounds	Organic acids and derivatives	Carboxylic acids and derivatives	Amino acids, peptides, and analogues
Bacillus velezensis CML396	SFB	Cys-Gly	Amino acids, peptides, and analogues	Organic compounds	Organic acids and derivatives	Carboxylic acids and derivatives	Amino acids, peptides, and analogues
Bacillus velezensis CML396	SFB	L-Aspartate-semialdehyde	Amino acids, peptides, and analogues	Organic compounds	Organic acids and derivatives	Carboxylic acids and derivatives	Amino acids, peptides, and analogues
Bacillus velezensis CML396	SFB	L-Glutamate	Amino acids, peptides, and analogues	Organic compounds	Organic acids and derivatives	Carboxylic acids and derivatives	Amino acids, peptides, and analogues
Bacillus velezensis CML396	SFB	L-Lysine	Amino acids, peptides, and analogues	Organic compounds	Organic acids and derivatives	Carboxylic acids and derivatives	Amino acids, peptides, and analogues
Bacillus velezensis CML396	SFB	L-Serine	Amino acids, peptides, and analogues	Organic compounds	Organic acids and derivatives	Carboxylic acids and derivatives	Amino acids, peptides, and analogues
Bacillus velezensis CML396	SFB	alpha-D-Glucose	Carbohydrates and carbohydrate conjugates	Organic compounds	Organic oxygen compounds	Organooxygen compounds	Carbohydrates and carbohydrate conjugates
Bacillus velezensis CML396	SFB	D-Glycerate 2-phosphate	Carbohydrates and carbohydrate conjugates	Organic compounds	Organic oxygen compounds	Organooxygen compounds	Carbohydrates and carbohydrate conjugates
Bacillus velezensis CML396	SFB	D-Mannose 1-phosphate	Carbohydrates and carbohydrate conjugates	Organic compounds	Organic oxygen compounds	Organooxygen compounds	Carbohydrates and carbohydrate conjugates
Bacillus velezensis CML396	SFB	L-Arabinose	Carbohydrates and carbohydrate conjugates	Organic compounds	Organic oxygen compounds	Organooxygen compounds	Carbohydrates and carbohydrate conjugates
Bacillus velezensis CML396	SFB	Nicotinamide riboside	Carbohydrates and carbohydrate conjugates	Organic compounds	Organic oxygen compounds	Organooxygen compounds	Carbohydrates and carbohydrate conjugates
Bacillus velezensis CML396	SFB	Palmityl-CoA	Coenzyme A derivatives	Organic compounds	Organic oxygen compounds	Organooxygen compounds	Carbohydrates and carbohydrate conjugates
Bacillus velezensis CML396	SFB	O-Succinylbenzoyl-CoA	Coenzyme A derivatives	Organic compounds	Lipids and lipid-like molecules	Fatty Acyls	Fatty acyl thioesters
Bacillus velezensis CML396	SFB	Copper	Inorganics	Inorganic compounds	Homogeneous metal compounds	Homogeneous transition metal compounds
Bacillus velezensis CML396	SFB	Magnesium	Inorganics	Inorganic compounds	Homogeneous metal compounds	Homogeneous alkaline earth metal compounds
Bacillus velezensis CML396	SFB	Potassium	Inorganics	Inorganic compounds	Homogeneous metal compounds	Homogeneous alkaline earth metal compounds
Bacillus velezensis CML396	SFB	Ammonia	Inorganics	Inorganic compounds	Homogeneous non-metal compounds	Homogeneous other non-metal compounds
Bacillus velezensis CML396	SFB	Triphosphate	Inorganics	Inorganic compounds	Homogeneous non-metal compounds	Non-metal oxoanionic compounds	Non-metal phosphates
Bacillus velezensis CML396	SFB	Nitrite	Inorganics	Inorganic compounds	Homogeneous non-metal compounds	Non-metal oxoanionic compounds	Non-metal nitrites
Bacillus velezensis CML396	SFB	Sulfite	Inorganics	Inorganic compounds	Homogeneous non-metal compounds	Non-metal oxoanionic compounds	Non-metal sulfites
Bacillus velezensis CML396	SFB	dCMP	Nucleosides, nucleotides, and analogues	Organic compounds	Nucleosides, nucleotides, and analogues	Pyrimidine nucleotides	Pyrimidine deoxyribonucleotides
Bacillus velezensis CML396	SFB	Deoxyadenosine	Nucleosides, nucleotides, and analogues	Organic compounds	Nucleosides, nucleotides, and analogues	Purine nucleosides	Purine 2'-deoxyribonucleosides
Bacillus velezensis CML396	SFB	dUTP	Nucleosides, nucleotides, and analogues	Organic compounds	Nucleosides, nucleotides, and analogues	Pyrimidine nucleotides	Pyrimidine deoxyribonucleotides
Bacillus velezensis CML396	SFB	Guanosine 3'-monophosphate	Nucleosides, nucleotides, and analogues	Organic compounds	Nucleosides, nucleotides, and analogues	Purine nucleosides
Bacillus velezensis CML396	SFB	Phosphatidylglycerol	Other types of metabolites	Organic compounds	Lipids and lipid-like molecules	Glycerophospholipids	Glycerophosphoglycerols
Bacillus velezensis CML396	SFB	Acetoin	Other types of metabolites	Organic compounds	Organic oxygen compounds	Organooxygen compounds	Carbonyl compounds
Bacillus velezensis CML396	SFB	3-Hydroxypropanal	Other types of metabolites	Organic compounds	Organic oxygen compounds	Organooxygen compounds	Carbonyl compounds
Bacillus velezensis CML396	SFB	1-(3-Aminopropyl)-4-aminobutanal	Other types of metabolites	Organic compounds	Organic oxygen compounds	Organooxygen compounds	Carbonyl compounds
Bacillus velezensis CML396	SFB	Hydroxypyruvic acid	Other types of metabolites	Organic compounds 	Organic acids and derivatives	Hydroxy acids and derivatives 	Beta hydroxy acids and derivatives
Bacillus velezensis CML396	SFB	Phenylacetaldehyde	Other types of metabolites	Organic compounds	Benzenoids	Benzene and substituted derivatives	Phenylacetaldehydes
Bacillus velezensis CML396	SFB	Propanal	Other types of metabolites	Organic compounds	Organic oxygen compounds	Organooxygen compounds	Carbonyl compounds
Bacillus velezensis CML396	SFB	Staphyloferrin B	Siderophores
Enterococcus faecium CML291	SFB	L-Aspartate-semialdehyde	Amino acids, peptides, and analogues	Organic compounds	Organic acids and derivatives	Carboxylic acids and derivatives	Amino acids, peptides, and analogues
Enterococcus faecium CML291	SFB	L-Dihydroorotic acid	Amino acids, peptides, and analogues	Organic compounds	Organic acids and derivatives	Carboxylic acids and derivatives	Amino acids, peptides, and analogues
Enterococcus faecium CML291	SFB	alpha-D-Glucose	Carbohydrates and carbohydrate conjugates	Organic compounds	Organic oxygen compounds	Organooxygen compounds	Carbohydrates and carbohydrate conjugates
Enterococcus faecium CML291	SFB	D-Glycerate 2-phosphate	Carbohydrates and carbohydrate conjugates	Organic compounds	Organic oxygen compounds	Organooxygen compounds	Carbohydrates and carbohydrate conjugates
Enterococcus faecium CML291	SFB	D-Mannose 1-phosphate	Carbohydrates and carbohydrate conjugates	Organic compounds	Organic oxygen compounds	Organooxygen compounds	Carbohydrates and carbohydrate conjugates
Enterococcus faecium CML291	SFB	L-Arabinose	Carbohydrates and carbohydrate conjugates	Organic compounds	Organic oxygen compounds	Organooxygen compounds	Carbohydrates and carbohydrate conjugates
Enterococcus faecium CML291	SFB	Nicotinamide riboside	Carbohydrates and carbohydrate conjugates	Organic compounds	Organic oxygen compounds	Organooxygen compounds	Carbohydrates and carbohydrate conjugates
Enterococcus faecium CML291	SFB	Ammonia	Inorganics	Inorganic compounds	Homogeneous non-metal compounds	Homogeneous other non-metal compounds
Enterococcus faecium CML291	SFB	Copper	Inorganics	Inorganic compounds	Homogeneous metal compounds	Homogeneous transition metal compounds
Enterococcus faecium CML291	SFB	Magnesium	Inorganics	Inorganic compounds	Homogeneous metal compounds	Homogeneous alkaline earth metal compounds
Enterococcus faecium CML291	SFB	Nitrite	Inorganics	Inorganic compounds	Homogeneous non-metal compounds	Non-metal oxoanionic compounds	Non-metal nitrites
Enterococcus faecium CML291	SFB	Sulfite	Inorganics	Inorganic compounds	Homogeneous non-metal compounds	Non-metal oxoanionic compounds	Non-metal sulfites
Enterococcus faecium CML291	SFB	dCMP	Nucleosides, nucleotides, and analogues	Organic compounds	Nucleosides, nucleotides, and analogues	Pyrimidine nucleotides	Pyrimidine deoxyribonucleotides
Enterococcus faecium CML291	SFB	dUTP	Nucleosides, nucleotides, and analogues	Organic compounds	Nucleosides, nucleotides, and analogues	Pyrimidine nucleotides	Pyrimidine deoxyribonucleotides
Enterococcus faecium CML291	SFB	1-(3-Aminopropyl)-4-aminobutanal	Other types of metabolites	Organic compounds	Organic oxygen compounds	Organooxygen compounds	Carbonyl compounds
Enterococcus faecium CML291	SFB	Acetoin	Other types of metabolites	Organic compounds	Organic oxygen compounds	Organooxygen compounds	Carbonyl compounds
Enterococcus faecium CML291	SFB	Hydroxypyruvic acid	Other types of metabolites	Organic compounds 	Organic acids and derivatives	Hydroxy acids and derivatives 	Beta hydroxy acids and derivatives
Enterococcus faecium CML291	SFB	Phenylacetaldehyde	Other types of metabolites	Organic compounds	Benzenoids	Benzene and substituted derivatives	Phenylacetaldehydes
Enterococcus faecium CML291	SFB	Phosphatidylglycerol	Other types of metabolites	Organic compounds	Lipids and lipid-like molecules	Glycerophospholipids	Glycerophosphoglycerols
Enterococcus faecium CML291	SFB	Staphyloferrin B	Siderophores
Megamonas funiformis CML154	SFB	(3R,5S)-1-pyrroline-3-hydroxy-5-carboxylic Acid	Amino acids, peptides, and analogues	Organic compounds	Organic acids and derivatives	Carboxylic acids and derivatives	Amino acids, peptides, and analogues
Megamonas funiformis CML154	SFB	L-Aspartate-semialdehyde	Amino acids, peptides, and analogues	Organic compounds	Organic acids and derivatives	Carboxylic acids and derivatives	Amino acids, peptides, and analogues
Megamonas funiformis CML154	SFB	L-Lysine	Amino acids, peptides, and analogues	Organic compounds	Organic acids and derivatives	Carboxylic acids and derivatives	Amino acids, peptides, and analogues
Megamonas funiformis CML154	SFB	D-Glycerate 2-phosphate	Carbohydrates and carbohydrate conjugates	Organic compounds	Organic oxygen compounds	Organooxygen compounds	Carbohydrates and carbohydrate conjugates
Megamonas funiformis CML154	SFB	D-Mannose 1-phosphate	Carbohydrates and carbohydrate conjugates	Organic compounds	Organic oxygen compounds	Organooxygen compounds	Carbohydrates and carbohydrate conjugates
Megamonas funiformis CML154	SFB	L-Arabinose	Carbohydrates and carbohydrate conjugates	Organic compounds	Organic oxygen compounds	Organooxygen compounds	Carbohydrates and carbohydrate conjugates
Megamonas funiformis CML154	SFB	Nicotinamide riboside	Carbohydrates and carbohydrate conjugates	Organic compounds	Organic oxygen compounds	Organooxygen compounds	Carbohydrates and carbohydrate conjugates
Megamonas funiformis CML154	SFB	Palmityl-CoA	Coenzyme A derivatives	Organic compounds	Organic oxygen compounds	Organooxygen compounds	Carbohydrates and carbohydrate conjugates
Megamonas funiformis CML154	SFB	Ammonia	Inorganics	Inorganic compounds	Homogeneous non-metal compounds	Homogeneous other non-metal compounds
Megamonas funiformis CML154	SFB	Nitrite	Inorganics	Inorganic compounds	Homogeneous non-metal compounds	Non-metal oxoanionic compounds	Non-metal nitrites
Megamonas funiformis CML154	SFB	Sulfite	Inorganics	Inorganic compounds	Homogeneous non-metal compounds	Non-metal oxoanionic compounds	Non-metal sulfites
Megamonas funiformis CML154	SFB	Triphosphate	Inorganics	Inorganic compounds	Homogeneous non-metal compounds	Non-metal oxoanionic compounds	Non-metal phosphates
Megamonas funiformis CML154	SFB	dCMP	Nucleosides, nucleotides, and analogues	Organic compounds	Nucleosides, nucleotides, and analogues	Pyrimidine nucleotides	Pyrimidine deoxyribonucleotides
Megamonas funiformis CML154	SFB	Deoxyadenosine	Nucleosides, nucleotides, and analogues	Organic compounds	Nucleosides, nucleotides, and analogues	Purine nucleosides	Purine 2'-deoxyribonucleosides
Megamonas funiformis CML154	SFB	dUTP	Nucleosides, nucleotides, and analogues	Organic compounds	Nucleosides, nucleotides, and analogues	Pyrimidine nucleotides	Pyrimidine deoxyribonucleotides
Megamonas funiformis CML154	SFB	Hydroxypyruvic acid	Other types of metabolites	Organic compounds 	Organic acids and derivatives	Hydroxy acids and derivatives 	Beta hydroxy acids and derivatives
Megamonas funiformis CML154	SFB	Phosphatidylglycerol	Other types of metabolites	Organic compounds	Lipids and lipid-like molecules	Glycerophospholipids	Glycerophosphoglycerols
Megamonas funiformis CML154	SFB	Propanal	Other types of metabolites	Organic compounds	Organic oxygen compounds	Organooxygen compounds	Carbonyl compounds
Megamonas funiformis CML154	SFB	Succinic acid	Other types of metabolites	Organic compounds	Organic acids and derivatives	Carboxylic acids and derivatives	Dicarboxylic acids and derivatives
Megamonas funiformis CML154	SFB	Staphyloferrin B	Siderophores
Romboutsia lituseburensis CML137	SFB	L-Serine	Amino acids, peptides, and analogues	Organic compounds	Organic acids and derivatives	Carboxylic acids and derivatives	Amino acids, peptides, and analogues
Romboutsia lituseburensis CML137	SFB	alpha-D-Glucose	Carbohydrates and carbohydrate conjugates	Organic compounds	Organic oxygen compounds	Organooxygen compounds	Carbohydrates and carbohydrate conjugates
Romboutsia lituseburensis CML137	SFB	D-Glycerate 2-phosphate	Carbohydrates and carbohydrate conjugates	Organic compounds	Organic oxygen compounds	Organooxygen compounds	Carbohydrates and carbohydrate conjugates
Romboutsia lituseburensis CML137	SFB	D-Mannose 1-phosphate	Carbohydrates and carbohydrate conjugates	Organic compounds	Organic oxygen compounds	Organooxygen compounds	Carbohydrates and carbohydrate conjugates
Romboutsia lituseburensis CML137	SFB	L-Arabinose	Carbohydrates and carbohydrate conjugates	Organic compounds	Organic oxygen compounds	Organooxygen compounds	Carbohydrates and carbohydrate conjugates
Romboutsia lituseburensis CML137	SFB	Nicotinamide riboside	Carbohydrates and carbohydrate conjugates	Organic compounds	Organic oxygen compounds	Organooxygen compounds	Carbohydrates and carbohydrate conjugates
Romboutsia lituseburensis CML137	SFB	O-Succinylbenzoyl-CoA	Coenzyme A derivatives	Organic compounds	Lipids and lipid-like molecules	Fatty Acyls	Fatty acyl thioesters
Romboutsia lituseburensis CML137	SFB	Ammonia	Inorganics	Inorganic compounds	Homogeneous non-metal compounds	Homogeneous other non-metal compounds
Romboutsia lituseburensis CML137	SFB	Magnesium	Inorganics	Inorganic compounds	Homogeneous metal compounds	Homogeneous alkaline earth metal compounds
Romboutsia lituseburensis CML137	SFB	Nitrite	Inorganics	Inorganic compounds	Homogeneous non-metal compounds	Non-metal oxoanionic compounds	Non-metal nitrites
Romboutsia lituseburensis CML137	SFB	Sulfite	Inorganics	Inorganic compounds	Homogeneous non-metal compounds	Non-metal oxoanionic compounds	Non-metal sulfites
Romboutsia lituseburensis CML137	SFB	dCMP	Nucleosides, nucleotides, and analogues	Organic compounds	Nucleosides, nucleotides, and analogues	Pyrimidine nucleotides	Pyrimidine deoxyribonucleotides
Romboutsia lituseburensis CML137	SFB	Deoxyadenosine	Nucleosides, nucleotides, and analogues	Organic compounds	Nucleosides, nucleotides, and analogues	Purine nucleosides	Purine 2'-deoxyribonucleosides
Romboutsia lituseburensis CML137	SFB	dUTP	Nucleosides, nucleotides, and analogues	Organic compounds	Nucleosides, nucleotides, and analogues	Pyrimidine nucleotides	Pyrimidine deoxyribonucleotides
Romboutsia lituseburensis CML137	SFB	3-Hydroxypropanal	Other types of metabolites	Organic compounds	Organic oxygen compounds	Organooxygen compounds	Carbonyl compounds
Romboutsia lituseburensis CML137	SFB	Acetoin	Other types of metabolites	Organic compounds	Organic oxygen compounds	Organooxygen compounds	Carbonyl compounds
Romboutsia lituseburensis CML137	SFB	Methanol	Other types of metabolites	Organic compounds	Organic oxygen compounds	Organooxygen compounds	Alcohols and polyols
Romboutsia lituseburensis CML137	SFB	Phosphatidylglycerol	Other types of metabolites	Organic compounds	Lipids and lipid-like molecules	Glycerophospholipids	Glycerophosphoglycerols
Romboutsia lituseburensis CML137	SFB	Propanal	Other types of metabolites	Organic compounds	Organic oxygen compounds	Organooxygen compounds	Carbonyl compounds
Romboutsia lituseburensis CML137	SFB	Staphyloferrin B	Siderophores
Anaerostipes caccae CML199	SFB	L-Aspartate-semialdehyde	Amino acids, peptides, and analogues	Organic compounds	Organic acids and derivatives	Carboxylic acids and derivatives	Amino acids, peptides, and analogues
Anaerostipes caccae CML199	SFB	D-Glycerate 2-phosphate	Carbohydrates and carbohydrate conjugates	Organic compounds	Organic oxygen compounds	Organooxygen compounds	Carbohydrates and carbohydrate conjugates
Anaerostipes caccae CML199	SFB	L-Arabinose	Carbohydrates and carbohydrate conjugates	Organic compounds	Organic oxygen compounds	Organooxygen compounds	Carbohydrates and carbohydrate conjugates
Anaerostipes caccae CML199	SFB	Palmityl-CoA	Coenzyme A derivatives	Organic compounds	Organic oxygen compounds	Organooxygen compounds	Carbohydrates and carbohydrate conjugates
Anaerostipes caccae CML199	SFB	O-Succinylbenzoyl-CoA	Coenzyme A derivatives	Organic compounds	Lipids and lipid-like molecules	Fatty Acyls	Fatty acyl thioesters
Anaerostipes caccae CML199	SFB	Magnesium	Inorganics	Inorganic compounds	Homogeneous metal compounds	Homogeneous alkaline earth metal compounds
Anaerostipes caccae CML199	SFB	Triphosphate	Inorganics	Inorganic compounds	Homogeneous non-metal compounds	Non-metal oxoanionic compounds	Non-metal phosphates
Anaerostipes caccae CML199	SFB	Sulfite	Inorganics	Inorganic compounds	Homogeneous non-metal compounds	Non-metal oxoanionic compounds	Non-metal sulfites
Anaerostipes caccae CML199	SFB	dCMP	Nucleosides, nucleotides, and analogues	Organic compounds	Nucleosides, nucleotides, and analogues	Pyrimidine nucleotides	Pyrimidine deoxyribonucleotides
Anaerostipes caccae CML199	SFB	dUTP	Nucleosides, nucleotides, and analogues	Organic compounds	Nucleosides, nucleotides, and analogues	Pyrimidine nucleotides	Pyrimidine deoxyribonucleotides
Anaerostipes caccae CML199	SFB	Phosphatidylglycerol	Other types of metabolites	Organic compounds	Lipids and lipid-like molecules	Glycerophospholipids	Glycerophosphoglycerols
Anaerostipes caccae CML199	SFB	Acetoin	Other types of metabolites	Organic compounds	Organic oxygen compounds	Organooxygen compounds	Carbonyl compounds
Anaerostipes caccae CML199	SFB	Propanal	Other types of metabolites	Organic compounds	Organic oxygen compounds	Organooxygen compounds	Carbonyl compounds
Bacteroides xylanisolvens CML384	SFB	(3R,5S)-1-pyrroline-3-hydroxy-5-carboxylic Acid	Amino acids, peptides, and analogues	Organic compounds	Organic acids and derivatives	Carboxylic acids and derivatives	Amino acids, peptides, and analogues
Bacteroides xylanisolvens CML384	SFB	L-Aspartate-semialdehyde	Amino acids, peptides, and analogues	Organic compounds	Organic acids and derivatives	Carboxylic acids and derivatives	Amino acids, peptides, and analogues
Bacteroides xylanisolvens CML384	SFB	D-Glycerate 2-phosphate	Carbohydrates and carbohydrate conjugates	Organic compounds	Organic oxygen compounds	Organooxygen compounds	Carbohydrates and carbohydrate conjugates
Bacteroides xylanisolvens CML384	SFB	D-Mannose 1-phosphate	Carbohydrates and carbohydrate conjugates	Organic compounds	Organic oxygen compounds	Organooxygen compounds	Carbohydrates and carbohydrate conjugates
Bacteroides xylanisolvens CML384	SFB	L-Arabinose	Carbohydrates and carbohydrate conjugates	Organic compounds	Organic oxygen compounds	Organooxygen compounds	Carbohydrates and carbohydrate conjugates
Bacteroides xylanisolvens CML384	SFB	Nicotinamide riboside	Carbohydrates and carbohydrate conjugates	Organic compounds	Organic oxygen compounds	Organooxygen compounds	Carbohydrates and carbohydrate conjugates
Bacteroides xylanisolvens CML384	SFB	Palmityl-CoA	Coenzyme A derivatives	Organic compounds	Organic oxygen compounds	Organooxygen compounds	Carbohydrates and carbohydrate conjugates
Bacteroides xylanisolvens CML384	SFB	Copper	Inorganics	Inorganic compounds	Homogeneous metal compounds	Homogeneous transition metal compounds
Bacteroides xylanisolvens CML384	SFB	Magnesium	Inorganics	Inorganic compounds	Homogeneous metal compounds	Homogeneous alkaline earth metal compounds
Bacteroides xylanisolvens CML384	SFB	Ammonia	Inorganics	Inorganic compounds	Homogeneous non-metal compounds	Homogeneous other non-metal compounds
Bacteroides xylanisolvens CML384	SFB	Triphosphate	Inorganics	Inorganic compounds	Homogeneous non-metal compounds	Non-metal oxoanionic compounds	Non-metal phosphates
Bacteroides xylanisolvens CML384	SFB	Nitrite	Inorganics	Inorganic compounds	Homogeneous non-metal compounds	Non-metal oxoanionic compounds	Non-metal nitrites
Bacteroides xylanisolvens CML384	SFB	Sulfite	Inorganics	Inorganic compounds	Homogeneous non-metal compounds	Non-metal oxoanionic compounds	Non-metal sulfites
Bacteroides xylanisolvens CML384	SFB	dCMP	Nucleosides, nucleotides, and analogues	Organic compounds	Nucleosides, nucleotides, and analogues	Pyrimidine nucleotides	Pyrimidine deoxyribonucleotides
Bacteroides xylanisolvens CML384	SFB	Deoxyadenosine	Nucleosides, nucleotides, and analogues	Organic compounds	Nucleosides, nucleotides, and analogues	Purine nucleosides	Purine 2'-deoxyribonucleosides
Bacteroides xylanisolvens CML384	SFB	dUTP	Nucleosides, nucleotides, and analogues	Organic compounds	Nucleosides, nucleotides, and analogues	Pyrimidine nucleotides	Pyrimidine deoxyribonucleotides
Bacteroides xylanisolvens CML384	SFB	Guanosine 3'-monophosphate	Nucleosides, nucleotides, and analogues	Organic compounds	Nucleosides, nucleotides, and analogues	Purine nucleosides
Bacteroides xylanisolvens CML384	SFB	Phosphatidylglycerol	Other types of metabolites	Organic compounds	Lipids and lipid-like molecules	Glycerophospholipids	Glycerophosphoglycerols
Bacteroides xylanisolvens CML384	SFB	Acetoin	Other types of metabolites	Organic compounds	Organic oxygen compounds	Organooxygen compounds	Carbonyl compounds
Bacteroides xylanisolvens CML384	SFB	Hydroxypyruvic acid	Other types of metabolites	Organic compounds 	Organic acids and derivatives	Hydroxy acids and derivatives 	Beta hydroxy acids and derivatives
Bacteroides xylanisolvens CML384	SFB	Propanal	Other types of metabolites	Organic compounds	Organic oxygen compounds	Organooxygen compounds	Carbonyl compounds
Bifidobacterium pullorum CML191	SFB	(3R,5S)-1-pyrroline-3-hydroxy-5-carboxylic Acid	Amino acids, peptides, and analogues	Organic compounds	Organic acids and derivatives	Carboxylic acids and derivatives	Amino acids, peptides, and analogues
Bifidobacterium pullorum CML191	SFB	L-Aspartate-semialdehyde	Amino acids, peptides, and analogues	Organic compounds	Organic acids and derivatives	Carboxylic acids and derivatives	Amino acids, peptides, and analogues
Bifidobacterium pullorum CML191	SFB	alpha-D-Glucose	Carbohydrates and carbohydrate conjugates	Organic compounds	Organic oxygen compounds	Organooxygen compounds	Carbohydrates and carbohydrate conjugates
Bifidobacterium pullorum CML191	SFB	D-Glycerate 2-phosphate	Carbohydrates and carbohydrate conjugates	Organic compounds	Organic oxygen compounds	Organooxygen compounds	Carbohydrates and carbohydrate conjugates
Bifidobacterium pullorum CML191	SFB	L-Arabinose	Carbohydrates and carbohydrate conjugates	Organic compounds	Organic oxygen compounds	Organooxygen compounds	Carbohydrates and carbohydrate conjugates
Bifidobacterium pullorum CML191	SFB	Copper	Inorganics	Inorganic compounds	Homogeneous metal compounds	Homogeneous transition metal compounds
Bifidobacterium pullorum CML191	SFB	Manganese	Inorganics	Inorganic compounds	Homogeneous metal compounds	Homogeneous alkaline earth metal compounds
Bifidobacterium pullorum CML191	SFB	Ammonia	Inorganics	Inorganic compounds	Homogeneous non-metal compounds	Homogeneous other non-metal compounds
Bifidobacterium pullorum CML191	SFB	Triphosphate	Inorganics	Inorganic compounds	Homogeneous non-metal compounds	Non-metal oxoanionic compounds	Non-metal phosphates
Bifidobacterium pullorum CML191	SFB	Nitrite	Inorganics	Inorganic compounds	Homogeneous non-metal compounds	Non-metal oxoanionic compounds	Non-metal nitrites
Bifidobacterium pullorum CML191	SFB	Sulfite	Inorganics	Inorganic compounds	Homogeneous non-metal compounds	Non-metal oxoanionic compounds	Non-metal sulfites
Bifidobacterium pullorum CML191	SFB	dCMP	Nucleosides, nucleotides, and analogues	Organic compounds	Nucleosides, nucleotides, and analogues	Pyrimidine nucleotides	Pyrimidine deoxyribonucleotides
Bifidobacterium pullorum CML191	SFB	Deoxyadenosine	Nucleosides, nucleotides, and analogues	Organic compounds	Nucleosides, nucleotides, and analogues	Purine nucleosides	Purine 2'-deoxyribonucleosides
Bifidobacterium pullorum CML191	SFB	dUTP	Nucleosides, nucleotides, and analogues	Organic compounds	Nucleosides, nucleotides, and analogues	Pyrimidine nucleotides	Pyrimidine deoxyribonucleotides
Bifidobacterium pullorum CML191	SFB	Acetoin	Other types of metabolites	Organic compounds	Organic oxygen compounds	Organooxygen compounds	Carbonyl compounds
Bifidobacterium pullorum CML191	SFB	3-Hydroxypropanal	Other types of metabolites	Organic compounds	Organic oxygen compounds	Organooxygen compounds	Carbonyl compounds
Bifidobacterium pullorum CML191	SFB	Hydroxypyruvic acid	Other types of metabolites	Organic compounds 	Organic acids and derivatives	Hydroxy acids and derivatives 	Beta hydroxy acids and derivatives
Bifidobacterium pullorum CML191	SFB	Propanal	Other types of metabolites	Organic compounds	Organic oxygen compounds	Organooxygen compounds	Carbonyl compounds
Enterobacter sp. CML138	SFB	L-Aspartate-semialdehyde	Amino acids, peptides, and analogues	Organic compounds	Organic acids and derivatives	Carboxylic acids and derivatives	Amino acids, peptides, and analogues
Enterobacter sp. CML138	SFB	L-Lysine	Amino acids, peptides, and analogues	Organic compounds	Organic acids and derivatives	Carboxylic acids and derivatives	Amino acids, peptides, and analogues
Enterobacter sp. CML138	SFB	D-Glycerate 2-phosphate	Carbohydrates and carbohydrate conjugates	Organic compounds	Organic oxygen compounds	Organooxygen compounds	Carbohydrates and carbohydrate conjugates
Enterobacter sp. CML138	SFB	D-Mannose 1-phosphate	Carbohydrates and carbohydrate conjugates	Organic compounds	Organic oxygen compounds	Organooxygen compounds	Carbohydrates and carbohydrate conjugates
Enterobacter sp. CML138	SFB	L-Arabinose	Carbohydrates and carbohydrate conjugates	Organic compounds	Organic oxygen compounds	Organooxygen compounds	Carbohydrates and carbohydrate conjugates
Enterobacter sp. CML138	SFB	Nicotinamide riboside	Carbohydrates and carbohydrate conjugates	Organic compounds	Organic oxygen compounds	Organooxygen compounds	Carbohydrates and carbohydrate conjugates
Enterobacter sp. CML138	SFB	Palmityl-CoA	Coenzyme A derivatives	Organic compounds	Organic oxygen compounds	Organooxygen compounds	Carbohydrates and carbohydrate conjugates
Enterobacter sp. CML138	SFB	O-Succinylbenzoyl-CoA	Coenzyme A derivatives	Organic compounds	Lipids and lipid-like molecules	Fatty Acyls	Fatty acyl thioesters
Enterobacter sp. CML138	SFB	Magnesium	Inorganics	Inorganic compounds	Homogeneous metal compounds	Homogeneous alkaline earth metal compounds
Enterobacter sp. CML138	SFB	Triphosphate	Inorganics	Inorganic compounds	Homogeneous non-metal compounds	Non-metal oxoanionic compounds	Non-metal phosphates
Enterobacter sp. CML138	SFB	Nitrite	Inorganics	Inorganic compounds	Homogeneous non-metal compounds	Non-metal oxoanionic compounds	Non-metal nitrites
Enterobacter sp. CML138	SFB	Sulfite	Inorganics	Inorganic compounds	Homogeneous non-metal compounds	Non-metal oxoanionic compounds	Non-metal sulfites
Enterobacter sp. CML138	SFB	dCMP	Nucleosides, nucleotides, and analogues	Organic compounds	Nucleosides, nucleotides, and analogues	Pyrimidine nucleotides	Pyrimidine deoxyribonucleotides
Enterobacter sp. CML138	SFB	Deoxyadenosine	Nucleosides, nucleotides, and analogues	Organic compounds	Nucleosides, nucleotides, and analogues	Purine nucleosides	Purine 2'-deoxyribonucleosides
Enterobacter sp. CML138	SFB	dUTP	Nucleosides, nucleotides, and analogues	Organic compounds	Nucleosides, nucleotides, and analogues	Pyrimidine nucleotides	Pyrimidine deoxyribonucleotides
Enterobacter sp. CML138	SFB	Phosphatidylglycerol	Other types of metabolites	Organic compounds	Lipids and lipid-like molecules	Glycerophospholipids	Glycerophosphoglycerols
Enterobacter sp. CML138	SFB	1-(3-Aminopropyl)-4-aminobutanal	Other types of metabolites	Organic compounds	Organic oxygen compounds	Organooxygen compounds	Carbonyl compounds
Enterobacter sp. CML138	SFB	Hydroxypyruvic acid	Other types of metabolites	Organic compounds 	Organic acids and derivatives	Hydroxy acids and derivatives 	Beta hydroxy acids and derivatives
Enterobacter sp. CML138	SFB	Methanol	Other types of metabolites	Organic compounds	Organic oxygen compounds	Organooxygen compounds	Alcohols and polyols
Enterobacter sp. CML138	SFB	Propanal	Other types of metabolites	Organic compounds	Organic oxygen compounds	Organooxygen compounds	Carbonyl compounds
Enterobacter sp. CML138	SFB	Staphyloferrin B	Siderophores
Akkermansia muciniphila ATCC BAA-835	SFB	(3R,5S)-1-pyrroline-3-hydroxy-5-carboxylic Acid	Amino acids, peptides, and analogues	Organic compounds	Organic acids and derivatives	Carboxylic acids and derivatives	Amino acids, peptides, and analogues
Akkermansia muciniphila ATCC BAA-835	SFB	L-Aspartate-semialdehyde	Amino acids, peptides, and analogues	Organic compounds	Organic acids and derivatives	Carboxylic acids and derivatives	Amino acids, peptides, and analogues
Akkermansia muciniphila ATCC BAA-835	SFB	D-Mannose 1-phosphate	Carbohydrates and carbohydrate conjugates	Organic compounds	Organic oxygen compounds	Organooxygen compounds	Carbohydrates and carbohydrate conjugates
Akkermansia muciniphila ATCC BAA-835	SFB	L-Arabinose	Carbohydrates and carbohydrate conjugates	Organic compounds	Organic oxygen compounds	Organooxygen compounds	Carbohydrates and carbohydrate conjugates
Akkermansia muciniphila ATCC BAA-835	SFB	Magnesium	Inorganics	Inorganic compounds	Homogeneous metal compounds	Homogeneous alkaline earth metal compounds
Akkermansia muciniphila ATCC BAA-835	SFB	Ammonia	Inorganics	Inorganic compounds	Homogeneous non-metal compounds	Homogeneous other non-metal compounds
Akkermansia muciniphila ATCC BAA-835	SFB	Triphosphate	Inorganics	Inorganic compounds	Homogeneous non-metal compounds	Non-metal oxoanionic compounds	Non-metal phosphates
Akkermansia muciniphila ATCC BAA-835	SFB	Sulfite	Inorganics	Inorganic compounds	Homogeneous non-metal compounds	Non-metal oxoanionic compounds	Non-metal sulfites
Akkermansia muciniphila ATCC BAA-835	SFB	dCMP	Nucleosides, nucleotides, and analogues	Organic compounds	Nucleosides, nucleotides, and analogues	Pyrimidine nucleotides	Pyrimidine deoxyribonucleotides
Akkermansia muciniphila ATCC BAA-835	SFB	Deoxyadenosine	Nucleosides, nucleotides, and analogues	Organic compounds	Nucleosides, nucleotides, and analogues	Purine nucleosides	Purine 2'-deoxyribonucleosides
Akkermansia muciniphila ATCC BAA-835	SFB	dUTP	Nucleosides, nucleotides, and analogues	Organic compounds	Nucleosides, nucleotides, and analogues	Pyrimidine nucleotides	Pyrimidine deoxyribonucleotides
Akkermansia muciniphila ATCC BAA-835	SFB	Phosphatidylglycerol	Other types of metabolites	Organic compounds	Lipids and lipid-like molecules	Glycerophospholipids	Glycerophosphoglycerols
Akkermansia muciniphila ATCC BAA-835	SFB	Hydroxypyruvic acid	Other types of metabolites	Organic compounds 	Organic acids and derivatives	Hydroxy acids and derivatives 	Beta hydroxy acids and derivatives
Akkermansia muciniphila ATCC BAA-835	SFB	Propanal	Other types of metabolites	Organic compounds	Organic oxygen compounds	Organooxygen compounds	Carbonyl compounds

[truncated: 1 more sheets: Table S11]
